# Supplementary material for: lac Repressor Is an Antivirulence Factor of Salmonella enterica: Its Role in the Evolution of Virulence in Salmonella
Source: PLoS One. 2009 Jun 4;4(6):e5789. doi: 10.1371/journal.pone.0005789 (PMC2686271; doi:10.1371/journal.pone.0005789)
Supplement: Table S5 — Raw data of microarray experiment (8.59 MB XLS) [file pone.0005789.s005.xls]

## Sheet: Readme
Table S5: Raw data of microarray experiment
Experiment Details
Slide Barcode	Samples hybridized	Comments
251780910001_1_1	pTrc(-LacI) (cy5) vs. WT (cy3)
251780910001_1_2	pTrc(-LacI) (cy3) vs. WT (cy5)	Dye swap
251780910001_1_3	pTrc99A (cy5) vs. WT (cy3)
251780910001_1_4	pTrc99A (cy3) vs. WT (cy5)	Dye swap
Ratio for all the genes in the arrays is provided
Note: Fold change calculated is log2
Note: Blank in the data represents gene is flagged
P-value is provided for all genes.
Ratios along with normalized intensities of all the repeated genes are provided
Normalization
The normalization was done using GeneSpring GX using the recommended Per Spot and Per Chip: Intensity dependent (Lowess) normalization.
Normalization and ratio calculation: (Intensity dependent (Lowess) normalization).This performs Intensity dependent (Lowess) normalization and divides signal channel by control channel. Geometric mean of the ratios is calculated and taken for the genes repeated more than one time in the array.
Nomalized intensities of individual samples are provided along with ratios

## Sheet: All_genes_pvalue
Systematic	Ratio_pTrc(-LacI)(cy5) vs. WT (cy3)	t-test P-value	Ratio_pTrc(-LacI) (cy3) vs. WT (cy5)	t-test P-value	Ratio_pTrc99A(cy5) vs. WT (cy3)	t-test P-value	Ratio_pTrc99A (cy3) vs. WT (cy5)	t-test P-value	Fold_pTrc(-LacI)(cy5) vs. WT (cy3)	Fold_pTrc(-LacI)(cy3) vs. WT (cy5)	Fold_pTrc99A(cy5) vs. WT(cy3)	Fold_pTrc99A(cy3) vs. WT (cy5)	Intensity_pTrc(-LacI) (cy5)	Intensity_WT (cy3)	Intensity_pTrc(-LacI) (cy3)	Intensity_WT (cy5)	Intensity_pTrc99A (cy5)	Intensity_WT (cy3)	Intensity_pTrc99A (cy3)	Intensity_WT (cy5)	Description	accessions
PSLT001	1.93641	3.84525e-05	1.20614	0.0640204	1.74777	7.92754e-05	1.21966	0.0130423	0.953386	0.270397	0.805512	0.286475	1960	1012.18	1762.5	1461.27	1937.5	1108.56	1972.5	1617.26	putative cytoplasmic protein {Salmonella typhimurium LT2 SGSC1412}	tigr|PSLT001
PSLT002	1.57341	0.000648049	0.995695	0.907976	2.12639	0.000124051	1.20411	0.0188983	0.653894	-0.0062237	1.0884	0.26797	1153.33	733.016	982.667	986.915	1526.67	717.963	1483.33	1231.89	putative phospholipase D {Salmonella typhimurium LT2 SGSC1412}	tigr|PSLT002
PSLT003	2.10587	0.000697133	1.04303	0.512172	1.11585	0.0794375	0.889085	0.0635823	1.07441	0.0607798	0.158145	-0.169607	10280	4881.6	8283.33	7941.61	5980	5359.14	8813.33	9912.82	DNA replication (repC) {Salmonella typhimurium LT2 SGSC1412}	tigr|PSLT003
PSLT004	1.6844	0.000163751	1.51509	0.00380942	0.813679	0.0120755	1.50246	0.000369573	0.752237	0.599406	-0.297469	0.587327	9007.5	5347.59	5095	3362.83	4822.5	5926.79	6057.5	4031.72	DNA replication (repA3) {Salmonella typhimurium LT2 SGSC1412}	tigr|PSLT004
PSLT006	0.467235	0.0785788	1.3576	0.410105	2.78267	0.0412044	1.76754	0.207528	-1.09778	0.441056	1.47647	0.82174	2656.67	5685.93	12630	9303.2	15373.3	5524.67	17783.3	10061.1	DNA replication (repA) {Salmonella typhimurium LT2 SGSC1412}	tigr|PSLT006
PSLT007	0.311571	0.00970829	0.81952	0.273386	0.47281	0.00838654	0.850029	0.257476	-1.68237	-0.287149	-1.08067	-0.234416	483.333	1551.28	461	562.524	727.667	1539.03	617	725.857	putative outer membrane protein {Salmonella typhimurium LT2 SGSC1412}	tigr|PSLT007
PSLT008	0.650804	0.0275413	1.23395	0.00588037	0.944642	0.229295	0.992492	0.881475	-0.619704	0.303288	-0.0821601	-0.0108733	599.75	921.552	777.5	630.088	766.75	811.683	750.75	756.43	sdiA-regulated geneputative bacterial regulatory helix-turn-helix proteins, araC (srgC) {Salmonella typhimurium LT2 SGSC1412}	tigr|PSLT008
PSLT009	0.212022	0.00207846	0.64081	0.00682764	0.687103	0.00260297	0.719183	0.00685234	-2.23771	-0.642031	-0.541403	-0.475569	293	1381.93	512.5	799.769	1102.5	1604.56	715.25	994.531	resistance to complement killing (rcK) {Salmonella typhimurium LT2 SGSC1412}	tigr|PSLT009
PSLT010	0.290183	0.002529	0.863787	0.177963	0.739731	0.00562849	1.00151	0.976497	-1.78496	-0.211252	-0.434927	0.0021751	185	637.528	285	329.942	518	700.254	398	397.4	sdiA-regulated gene putative outer membrane protein (srgB) {Salmonella typhimurium LT2 SGSC1412}	tigr|PSLT010
PSLT011	0.097428	0.0291551	0.704126	0.0153904	0.57559	0.00415906	1.08704	0.0228419	-3.35952	-0.506094	-0.796885	0.120402	115.667	1187.2	378.667	537.782	819.667	1424.05	667.667	614.207	sdiA-regulated gene putative thiol-disulfide isomerase or thioredoxin (srgA) {Salmonella typhimurium LT2 SGSC1412}	tigr|PSLT011
PSLT012	0.341494	0.0626527	1.25144	0.125472	1.44146	0.00083034	1.35559	0.0270159	-1.55007	0.323593	0.527532	0.438918	820.333	2402.19	2590	2069.61	3510	2435.03	3303.33	2436.83	putative bacterial regulatory proteins, luxR family (orf7) {Salmonella typhimurium LT2 SGSC1412}	tigr|PSLT012
PSLT013	0.140055	0.0173885	0.944353	0.234273	1.46547	0.00112602	1.00657	0.940852	-2.83593	-0.0826012	0.551365	0.00944693	197.667	1411.35	1603.33	1697.81	2230	1521.69	2050	2036.62	plasmid-encoded fimbriae regulatory (pefI) {Salmonella typhimurium LT2 SGSC1412}	tigr|PSLT013
PSLT014	1.45717	0.0149251	1.48586	0.042201	2.91581	0.00109497	1.33778	0.285279	0.543167	0.571295	1.54389	0.419842	5276.67	3621.18	11116.7	7481.66	10863.3	3725.67	10865	8121.66	putative outer membrane protein (orf6) {Salmonella typhimurium LT2 SGSC1412}	tigr|PSLT014
PSLT015	1.30322	0.0121896	0.898324	0.083288	1.33377	0.0020287	0.762461	0.00845474	0.382077	-0.154692	0.415513	-0.391265	316.5	242.861	278	309.465	376.25	282.095	269	352.805	putative outer membrane protein (orf5) {Salmonella typhimurium LT2 SGSC1412}	tigr|PSLT015
PSLT016	1.27654	0.674421	1.14766	0.808176	0.818173	0.665768	0.842217	0.0618182	0.352236	0.1987	-0.289523	-0.247737	793	621.212	498.5	434.361	488.667	597.266	270.333	320.978	plasmid-encoded fimbriaechaperone (pefD) {Salmonella typhimurium LT2 SGSC1412}	tigr|PSLT016
PSLT017													39.85	101.668	72.6	67.9035	85.15	82.9978	33.8	82.5155	plasmid-encoded fimbriae usher protein (pefC) {Salmonella typhimurium LT2 SGSC1412}	tigr|PSLT017
PSLT018	0.929185	0.806869	0.626057	0.170519	0.766238	0.312137	1.16132	0.471883	-0.105962	-0.675635	-0.384136	0.215771	874	940.609	347	554.263	808	1054.5	655.25	564.226	plasmid-encoded fimbriae major fimbrial subunit (pefA) {Salmonella typhimurium LT2 SGSC1412}	tigr|PSLT018
PSLT019					0.62148	0.3005					-0.68622		44.4333	226.735	39.3667	90.3065	99.2	159.619	73.7	132.716	plasmid-encoded fimbriaeregulation (pefB) {Salmonella typhimurium LT2 SGSC1412}	tigr|PSLT019
PSLT020	1.1254	0.481078	1.17803	0.520627	1.54902	0.00223376	0.979443	0.72295	0.170439	0.236379	0.631352	-0.0299671	187	166.163	222.5	188.874	244.667	157.95	279.5	285.366	hypothetical protein {Salmonella typhimurium LT2 SGSC1412}	tigr|PSLT020
PSLT023	2.31923	0.00118803	1.72212	0.00506151	1.69947	0.00380491	1.79726	0.00426743	1.21365	0.784187	0.765082	0.845799	10875	4689.05	8667.5	5033.03	9327.5	5488.49	9627.5	5356.77	DNA replication (repA2) {Salmonella typhimurium LT2 SGSC1412}	tigr|PSLT023
PSLT024							0.878856	no replicates				-0.186301	67.1333	69.2008	79.8667	57.1201	130.633	59.0436	152	172.952	hypothetical protein {Salmonella typhimurium LT2 SGSC1412}	tigr|PSLT024
PSLT025	0.898154	0.0610068	2.64301	0.000185784	2.34448	9.44511e-06	3.03003	0.000360973	-0.154966	1.40218	1.22927	1.59933	509.75	567.553	1367.5	517.403	1522.5	649.398	1777.5	586.629	putative cytoplasmic protein {Salmonella typhimurium LT2 SGSC1412}	tigr|PSLT025
PSLT026	1.49121	0.00181023	3.6386	0.00104878	1.98954	0.000304897	3.60121	0.00195557	0.576479	1.86338	0.992435	1.84848	9850	6605.4	16700	4589.68	14100	7087.06	18166.7	5044.6	putative periplasmic protein {Salmonella typhimurium LT2 SGSC1412}	tigr|PSLT026
PSLT027	0.184207	0.0118802	0.544175	0.00516183	0.0878502	0.0275196	0.51278	0.0177809	-2.4406	-0.877859	-3.50881	-0.96359	1913.33	10386.9	1042	1914.83	986.333	11227.4	1216.67	2372.69	toxin addiction system: antidote (ccdA) {Salmonella typhimurium LT2 SGSC1412}	tigr|PSLT027
PSLT028	0.240004	0.00335932	0.727599	0.0764066	0.160371	0.00504866	0.746062	0.0636563	-2.05887	-0.458784	-2.64051	-0.422633	2525	10520.7	1636.67	2249.41	1817.5	11333.1	1850	2479.69	toxin addiction system: toxin (ccdB) {Salmonella typhimurium LT2 SGSC1412}	tigr|PSLT028
PSLT029	0.293464	0.00115003	0.913743	0.0619169	0.192001	0.00233312	0.811502	0.013495	-1.76875	-0.13014	-2.38082	-0.301333	2180	7428.51	1460	1597.82	1485	7734.35	1512.5	1863.83	putative cytoplasmic protein {Salmonella typhimurium LT2 SGSC1412}	tigr|PSLT029
PSLT030	0.323798	0.00465518	1.21794	0.0734392	0.177754	0.00798935	1.13838	0.00397316	-1.62683	0.284447	-2.49205	0.186977	1126.67	3479.53	873.667	717.33	742	4174.32	852.333	748.727	putative cytoplasmic protein {Salmonella typhimurium LT2 SGSC1412}	tigr|PSLT030
PSLT031	0.951588	0.485875	1.43135	0.00765972	0.506312	0.00101863	1.45556	0.0170472	-0.0715906	0.517377	-0.981902	0.54157	3455	3630.77	1625	1135.29	1925	3802	1842.5	1265.84	resolvase (rsdB) {Salmonella typhimurium LT2 SGSC1412}	tigr|PSLT031
PSLT032	1.73076	7.7593e-05	1.596	0.00230723	0.38273	0.000528834	1.68616	0.000455575	0.791404	0.674458	-1.3856	0.753746	4535	2620.24	994	622.808	1157.5	3024.32	1277.5	757.636	putative diguanylate cyclase/phosphodiesterase {Salmonella typhimurium LT2 SGSC1412}	tigr|PSLT032
PSLT033	1.11876	0.314347	1.23234	0.181971	0.666889	0.0136599	1.38283	0.0559295	0.1619	0.301406	-0.584482	0.46762	1983.33	1772.8	862	699.48	1323.33	1984.34	1116.33	807.284	putative inner membrane protein {Salmonella typhimurium LT2 SGSC1412}	tigr|PSLT033
PSLT034					1.33355	0.21135					0.415276		161	122.998	59.2333	83.5317	152	113.981	74.3667	113.317	putative adhesin {Salmonella typhimurium LT2 SGSC1412}	tigr|PSLT034
PSLT035	2.14799	1.79757e-05	1.24838	0.0515578	1.50319	0.000220822	1.08101	0.182762	1.10299	0.320062	0.588029	0.11238	24300	11312.9	21075	16881.8	20450	13604.4	20075	18570.6	putative transposase (spvD) {Salmonella typhimurium LT2 SGSC1412}	tigr|PSLT035
PSLT036	1.25241	0.00786166	0.595112	0.00883657	1.24553	0.00641372	0.527558	0.00628078	0.324711	-0.748768	0.316762	-0.922599	1963.33	1567.64	2023.33	3399.92	2120	1702.08	1960	3715.23	putative transposase, IS200-like {Salmonella typhimurium LT2 SGSC1412}	tigr|PSLT036
PSLT037	0.281699	0.0253482			0.179443	0.0237023	0.698741	0.29347	-1.82777		-2.4784	-0.51717	333.667	1184.48	125.033	262.954	168.667	939.946	199	284.798	Salmonella plasmid virulence: hydrophilic protein (spvD) {Salmonella typhimurium LT2 SGSC1412}	tigr|PSLT037
PSLT038	0.753846	0.513849	0.502461	no replicates	0.440731	0.327229	0.839628	0.759421	-0.407659	-0.992918	-1.18203	-0.252179	573.667	760.987	228	453.767	316.45	718.012	393.5	468.66	Salmonella plasmid virulence: hydrophilic protein (spvC) {Salmonella typhimurium LT2 SGSC1412}	tigr|PSLT038
PSLT039	0.979833	0.946973			0.259766	0.0327598	0.888257	no replicates	-0.0293922		-1.94472	-0.170952	596.667	608.947	43.9	90.4348	131.667	506.867	181	203.77	Salmonella plasmid virulence: hydrophilic protein (spvB) {Salmonella typhimurium LT2 SGSC1412}	tigr|PSLT039
PSLT040	0.651504	0.0114082			0.326961	0.0143314	0.958112	no replicates	-0.618155		-1.61281	-0.0617338	350.667	538.242	85.1	121.516	136.667	417.991	174	181.607	Salmonella plasmid virulence: outer membrane protein (spvA) {Salmonella typhimurium LT2 SGSC1412}	tigr|PSLT040
PSLT041	0.36346	0.0293137			0.449572	0.0615112	0.62816	no replicates	-1.46013		-1.15338	-0.670797	129.6	356.573	65.1	97.4279	111.167	247.272	179	284.959	Salmonella plasmid virulence: regulation of spv operon (spvR) {Salmonella typhimurium LT2 SGSC1412}	tigr|PSLT041
PSLT042	0.571694	0.268651	0.704791	0.140681	2.07983	0.00430772	0.574464	0.0049716	-0.806684	-0.504733	1.05647	-0.799712	102	178.417	241	341.945	346.667	166.68	231	402.114	putative integrase protein {Salmonella typhimurium LT2 SGSC1412}	tigr|PSLT042
PSLT043	0.830172	0.0180484	1.56989	0.000397952	0.825758	0.021323	1.34679	0.00131921	-0.268518	0.650665	-0.27621	0.429527	2330	2806.65	2477.5	1578.13	2430	2942.75	2590	1923.09	putative phosphoribulokinase / uridine kinase family {Salmonella typhimurium LT2 SGSC1412}	tigr|PSLT043
PSLT044	0.539648	0.00652293	1.58887	0.0124198	0.622711	0.00745173	1.5185	0.0463995	-0.88991	0.667997	-0.683366	0.602644	1516.67	2810.48	2046.67	1288.13	1993.33	3201.06	2143.33	1411.48	putative integrase protein (rlgA) {Salmonella typhimurium LT2 SGSC1412}	tigr|PSLT044
PSLT045	0.708249	0.0368232	0.908945	0.182566	0.838841	0.11229	1.14598	0.00295956	-0.497672	-0.137736	-0.253531	0.196583	8186.67	11559	6510	7162.15	10030	11957	9106.67	7946.61	putative resolvase (rlgA) {Salmonella typhimurium LT2 SGSC1412}	tigr|PSLT045
PSLT046	1.97399	0.00404314	1.04384	0.843171	3.32735	0.000824226	1.05515	0.63023	0.981114	0.0618967	1.73437	0.0774508	6096.67	3088.5	8115	7774.2	11000	3305.93	8723.33	8267.37	putative carbonic anhydrase {Salmonella typhimurium LT2 SGSC1412}	tigr|PSLT046
PSLT047	0.868664	0.0529164	1.12734	0.0548764	0.463557	0.00050401	0.807533	0.0189878	-0.203129	0.172921	-1.10918	-0.308407	1910	2198.78	1367.5	1213.03	1062.75	2292.6	1282.5	1588.17	putative cytoplasmic protein {Salmonella typhimurium LT2 SGSC1412}	tigr|PSLT047
PSLT048	0.188831	0.00177659	0.445846	0.0150237	0.0644502	0.0141263	0.304495	no replicates	-2.40483	-1.16538	-3.95567	-1.71551	537.5	2846.46	216	484.472	177.25	2750.18	187	614.131	alpha-helical coiled coil protein (tlpA) {Salmonella typhimurium LT2 SGSC1412}	tigr|PSLT048
PSLT049	0.32395	0.00422793	0.807944	0.0463097	0.110546	0.0170942	0.464452	0.0132075	-1.62616	-0.307673	-3.17728	-1.1064	1183.33	3652.83	470.333	582.136	478	4323.99	329.333	709.08	putative DNA polymerase III epsilon subunit (3-5 {Salmonella typhimurium LT2 SGSC1412}	tigr|PSLT049
PSLT050	1.51642	0.0418479	0.510874	0.00157518	1.50654	0.00426155	0.75159	0.210916	0.60067	-0.968962	0.591243	-0.411982	459	302.686	181.333	354.948	363	240.949	301.667	401.371	putative cytoplasmic protein {Salmonella typhimurium LT2 SGSC1412}	tigr|PSLT050
PSLT051	3.56531	0.0432538	1.12218	0.761147	1.87889	0.00271077	1.1924	0.651184	1.83403	0.1663	0.909879	0.253863	27206.7	7630.95	12646.7	11269.8	21450	11416.3	15763.3	13219.9	putative cytoplasmic protein (samB) {Salmonella typhimurium LT2 SGSC1412}	tigr|PSLT051
PSLT052	2.01668	0.00221859	0.858942	0.231143	0.517833	0.00374744	0.824342	0.0346269	1.01198	-0.219368	-0.949442	-0.278686	2585	1281.81	489.25	569.596	664.75	1283.72	579.25	702.682	plasmid partition protein A (parA) {Salmonella typhimurium LT2 SGSC1412}	tigr|PSLT052
PSLT053	1.02873	0.897611	1.24812	0.501924	1.04089	0.872973	1.3148	0.353011	0.0408626	0.319752	0.0578194	0.394849	1983.33	1927.95	2086.33	1671.59	2216.67	2129.59	2270	1726.49	plasmid partition protein B (parB) {Salmonella typhimurium LT2 SGSC1412}	tigr|PSLT053
PSLT054	0.223733	0.0023707	0.405791	0.0185247	0.281591	0.00194292	0.340794	0.00346268	-2.16015	-1.30119	-1.82832	-1.55303	526	2351.01	590	1453.95	577.75	2051.73	562.75	1651.29	mutagenesis by UV and mutagens related to (samB) {Salmonella typhimurium LT2 SGSC1412}	tigr|PSLT054
PSLT055	0.212443	0.0137159	0.339384	0.0258609	0.095821	0.0225306	0.295884	0.00833541	-2.23485	-1.55901	-3.38352	-1.7569	740.333	3484.85	349.667	1030.3	382.667	3993.56	391.333	1322.59	mutagenesis by UV and mutagens related to (samA) {Salmonella typhimurium LT2 SGSC1412}	tigr|PSLT055
PSLT056													22.4	118.997	36	67.5556	31.575	104.628	30.075	58.7437	putative cytoplasmic protein {Salmonella typhimurium LT2 SGSC1412}	tigr|PSLT056
PSLT057	0.694918	0.0846018			0.484668	0.0643832			-0.525084		-1.04493		220	316.584	47.0333	121.805	100.9	208.184	47.1667	195.967	putative cytoplasmic protein {Salmonella typhimurium LT2 SGSC1412}	tigr|PSLT057
PSLT059	0.842783	0.457445			0.735014	0.218998	1.20261	no replicates	-0.246767		-0.444156	0.266166	156	185.101	42.3333	82.9888	139.5	189.792	155	128.887	putative adenine-specific DNA methylase {Salmonella typhimurium LT2 SGSC1412}	tigr|PSLT059
PSLT060	0.459132	0.241454							-1.12302				91.8	199.943	35.625	67.6831	46.475	171.691	32.55	83.7267	putative cytoplasmic protein {Salmonella typhimurium LT2 SGSC1412}	tigr|PSLT060
PSLT061	0.396081	0.052755			0.581691	0.0664621			-1.33613		-0.781675		129.5	326.953	36.7	95.2279	129.5	222.627	69.2	122.772	putative inner membrane protein {Salmonella typhimurium LT2 SGSC1412}	tigr|PSLT061
PSLT062	0.658947	0.189704	0.514646	0.00850632	0.349623	0.00417802	0.612409	no replicates	-0.601765	-0.958348	-1.51613	-0.707433	962.667	1460.92	342.333	665.182	729.333	2086.06	654	1067.91	putative cytoplasmic protein {Salmonella typhimurium LT2 SGSC1412}	tigr|PSLT062
PSLT063	1.1881	0.289208			1.28363	0.0265147	0.93165	0.834299	0.248658		0.360233	-0.10214	277	233.145	66.9667	105.467	179.667	139.967	196	210.379	putative cytoplasmic protein {Salmonella typhimurium LT2 SGSC1412}	tigr|PSLT063
PSLT064	1.10037	0.531955	0.937097	0.598588	1.91519	0.00123814	1.07456	0.399433	0.137988	-0.0937297	0.937489	0.103748	307.667	279.603	324.667	346.46	526.333	274.82	501.667	466.857	putative inner membrane protein {Salmonella typhimurium LT2 SGSC1412}	tigr|PSLT064
PSLT066	1.68029	0.00262244	0.887289	no replicates	1.16118	0.341805	1.1067	no replicates	0.748707	-0.172524	0.21559	0.146269	557.667	331.888	237	267.106	278.667	239.986	366	330.712	single-strand binding protein (ssbB) {Salmonella typhimurium LT2 SGSC1412}	tigr|PSLT066
PSLT067	0.595729	0.0390421			0.931643	0.407459			-0.747272		-0.102151		116.667	195.838	65.1	84.4262	165	177.106	94.075	115.729	putative cytoplasmic protein {Salmonella typhimurium LT2 SGSC1412}	tigr|PSLT067
PSLT068	0.898698	0.474931	0.90046	no replicates	0.750239	0.420876	0.902003	no replicates	-0.154092	-0.151266	-0.414578	-0.148796	298	331.591	170	188.792	117.533	156.661	226	250.554	putative ParB-like nuclease domain {Salmonella typhimurium LT2 SGSC1412}	tigr|PSLT068
PSLT069					0.446717	0.256086					-1.16257		54.475	87.8781	43.225	53.1401	56	125.359	45.4	64.465	Plasmid SOS inhibition (psiB) {Salmonella typhimurium LT2 SGSC1412}	tigr|PSLT069
PSLT070	0.401984	0.0624501	0.791833	no replicates	0.744227	0.045986	0.618093	0.213327	-1.31479	-0.336732	-0.426186	-0.694105	138	343.297	217	274.048	226.667	304.567	179.5	290.41	Plasmid SOS inhibition (psiA) {Salmonella typhimurium LT2 SGSC1412}	tigr|PSLT070
PSLT072	0.586224	0.00412428	0.480044	0.00707423	0.232455	0.0077796	0.459839	0.00362055	-0.770476	-1.05876	-2.10498	-1.1208	1030	1757.01	384.333	800.621	363	1561.59	412.333	896.69	putative transglycosylase (finP) {Salmonella typhimurium LT2 SGSC1412}	tigr|PSLT072
PSLT073	0.284552	0.0032514	0.636744	0.00180034	0.556209	0.00117395	0.486061	0.00217942	-1.81324	-0.651216	-0.846301	-1.04079	175.5	616.76	361.5	567.733	349.5	628.361	331.25	681.498	conjugative transfer: mating signal (traM) {Salmonella typhimurium LT2 SGSC1412}	tigr|PSLT073
PSLT075	0.117641	0.255277			0.241866	0.0122498			-3.08754		-2.04772		99.2	843.245	104.2	351.745	103.975	429.887	81.275	391.321	conjugative transfer: regulation (traJ) {Salmonella typhimurium LT2 SGSC1412}	tigr|PSLT075
PSLT076	1.52039	0.0618634	1.74402	0.0465636	2.37256	0.0130994	1.28634	0.362577	0.604446	0.802416	1.24644	0.363267	793	521.575	1302.33	746.742	1215	512.105	1137.33	884.165	conjugative transfer: oriT nicking (traY) {Salmonella typhimurium LT2 SGSC1412}	tigr|PSLT076
PSLT077	2.37158	0.000342951	2.44718	0.000320858	4.14426	1.7862e-05	2.70356	0.00684368	1.24585	1.29112	2.05111	1.43486	1500	632.49	2520	1029.76	3440	830.064	3140	1161.43	conjugative transfer: fimbrial subunit (traA) {Salmonella typhimurium LT2 SGSC1412}	tigr|PSLT077
PSLT078	4.02719	0.155358	3.08579	0.144926	2.10968	0.247138	2.56972	0.225475	2.00977	1.62564	1.07703	1.36161	1979.5	491.533	1749.33	566.9	1980.33	938.687	1909.67	743.141	conjugative transfer: assembly (traL) {Salmonella typhimurium LT2 SGSC1412}	tigr|PSLT078
PSLT079	0.718307	0.190491	1.61922	0.250741	1.06396	0.523641	0.939471	no replicates	-0.477327	0.695299	0.0894412	-0.0900789	446	620.904	354.333	218.83	558	524.457	501	533.279	conjugative transfer: assembly (traE) {Salmonella typhimurium LT2 SGSC1412}	tigr|PSLT079
PSLT080	0.794174	0.134343	1.42977	0.272887	1.69976	0.000753456	1.22773	0.140558	-0.332474	0.515784	0.765333	0.295991	213.5	268.833	308	215.419	399	234.739	276.667	225.349	conjugative transfer: assembly (traK) {Salmonella typhimurium LT2 SGSC1412}	tigr|PSLT080
PSLT081	0.552815	0.0328483	1.86891	0.0263437	1.90787	0.000716346	1.81829	0.0286362	-0.85513	0.902196	0.931962	0.862579	165.333	299.075	393.333	210.462	532.667	279.195	386	212.288	conjugative transfer: assembly (traB) {Salmonella typhimurium LT2 SGSC1412}	tigr|PSLT081
PSLT082			2.44471	no replicates			1.01445	0.926697		1.28966		0.0206966	60.85	112.338	224	91.6265	245	50.2344	152	149.835	conjugative transfer (traP) {Salmonella typhimurium LT2 SGSC1412}	tigr|PSLT082
PSLT083	0.60214	0.0157663	2.18982	0.0147318	1.14876	0.0724282	1.68492	0.0297958	-0.731829	1.13081	0.200076	0.752679	249.667	414.632	614.333	280.54	549.667	478.488	587.333	348.583	conjugative transfer: (trbD) {Salmonella typhimurium LT2 SGSC1412}	tigr|PSLT083
PSLT084	1.93763	0.0655661	1.44635	0.411538	1.0662	0.761108	1.36276	0.567515	0.954294	0.532416	0.0924796	0.446527	2986.67	1541.4	1308.67	904.807	1830	1716.37	2045	1500.64	conjugative transfer: assembly (traV) {Salmonella typhimurium LT2 SGSC1412}	tigr|PSLT084
PSLT085			1.86829	0.00282049	2.54853	0.0309229	1.24989	0.10101		0.901721	1.34967	0.321803	68.9333	131.635	226.333	121.144	287	112.614	168	134.412	conjugative transfer (traR) {Salmonella typhimurium LT2 SGSC1412}	tigr|PSLT085
PSLT087			1.59615	0.039528	1.63887	0.000176195	1.64339	0.0338796		0.674599	0.712704	0.716675	50.675	260.632	237	148.482	333.25	203.341	240.25	146.192	conjugative transfer: {Salmonella typhimurium LT2 SGSC1412}	tigr|PSLT087
PSLT088	0.508889	0.239676			1.90387	0.00464547	1.00966	0.913281	-0.974578		0.928938	0.0138746	108	212.227	120.5	94.6355	229	120.281	163.5	161.935	conjugative transfer: assembly (traC) {Salmonella typhimurium LT2 SGSC1412}	tigr|PSLT088
PSLT089	0.873133	0.515045			1.41023	0.171231			-0.195727		0.495926		162	185.539	79.9667	68.9338	153	108.493	97.4	126.609	conjugative transfer (trbI) {Salmonella typhimurium LT2 SGSC1412}	tigr|PSLT089
PSLT091	0.426588	0.0589322	1.27699	0.21589	1.06891	0.4303	1.15286	0.311071	-1.22909	0.352752	0.0961367	0.205221	139	325.841	223.333	174.89	317.5	297.032	252.667	219.164	conjugative transfer: assembly (traW) {Salmonella typhimurium LT2 SGSC1412}	tigr|PSLT091
PSLT092	0.552606	0.0297781	1.50033	0.15063	1.44165	0.0047608	0.985227	0.855216	-0.855677	0.585277	0.527718	-0.0214727	132.333	239.471	234	155.966	274.667	190.523	207.333	210.442	conjugative transfer: assembly (traU) {Salmonella typhimurium LT2 SGSC1412}	tigr|PSLT092
PSLT093	0.572279	0.0563488	1.3731	0.0974985	1.08287	0.591625	1.57659	0.0661837	-0.805209	0.45744	0.114864	0.656811	144.667	252.79	275.5	200.64	271	250.26	303.667	192.609	conjugative transfer: {Salmonella typhimurium LT2 SGSC1412}	tigr|PSLT093
PSLT094	0.836199	0.484877	1.22992	0.0653383	0.856385	0.623953	1.23405	0.185086	-0.258082	0.298562	-0.223669	0.303404	243.333	290.999	244	198.387	276.5	322.869	282.333	228.785	conjugative transfer: assembly (trbC) {Salmonella typhimurium LT2 SGSC1412}	tigr|PSLT094
PSLT095	0.735441	0.0883081	1.11636	0.299511	1.64747	0.0367562	1.00447	0.969776	-0.443319	0.158808	0.720254	0.0064316	225.5	306.619	290.333	260.07	418.5	254.026	333	331.519	conjugative transfer: aggregate stability (traN) {Salmonella typhimurium LT2 SGSC1412}	tigr|PSLT095
PSLT096					1.10557	0.583834					0.14479		36.9667	45.288	79.5333	64.9139	133	120.3	71.2667	70.6629	conjugative transfer (trbE) {Salmonella typhimurium LT2 SGSC1412}	tigr|PSLT096
PSLT097	0.955399	0.492428	1.18976	0.0186061	1.8456	8.42533e-05	1.12561	0.108021	-0.0658242	0.250674	0.884093	0.170713	221.75	232.102	283.75	238.493	357	193.433	265.5	235.871	conjugative transfer: assembly (traF) {Salmonella typhimurium LT2 SGSC1412}	tigr|PSLT097
PSLT098	0.576507	0.0107236	1.38619	0.0175035	0.670596	0.014378	1.4744	0.0408558	-0.794591	0.47112	-0.576485	0.560126	368.667	639.484	287	207.043	321.667	479.673	300.5	203.812	conjugative transfer: fimbrial synthesis (traQ) {Salmonella typhimurium LT2 SGSC1412}	tigr|PSLT098
PSLT099	1.73361	0.307505	0.737116	0.382736	0.870185	0.668375	0.944376	0.877289	0.793779	-0.440037	-0.200607	-0.0825672	763.75	440.555	299.667	406.54	361.5	415.429	451.75	478.358	conjugative transfer (trbB) {Salmonella typhimurium LT2 SGSC1412}	tigr|PSLT099
PSLT100	0.94648	0.880657	1.21411	0.517537	0.856596	0.538945	1.34423	0.458803	-0.0793559	0.279903	-0.223313	0.426785	517.667	546.939	344.333	283.609	476.333	556.077	434.667	323.356	conjugative transfer: assembly (traH) {Salmonella typhimurium LT2 SGSC1412}	tigr|PSLT100
PSLT101	1.47135	0.117753	0.821066	0.513367	0.353147	0.0147242	0.732936	0.327043	0.557145	-0.28443	-1.50166	-0.448242	11097.5	7542.37	3643	4436.91	2955.75	8369.74	4100.25	5594.28	conjugative transfer: assembly abd aggregate stability (traG) {Salmonella typhimurium LT2 SGSC1412}	tigr|PSLT101
PSLT102	1.08865	0.864661	0.761981	0.522283	0.489304	0.134939	0.454329	0.128273	0.122534	-0.392172	-1.0312	-1.13819	14779.7	13576.2	10373.3	13613.6	9343.33	19095.2	7190	15825.5	conjugative transfer: surface exclusion (traS) {Salmonella typhimurium LT2 SGSC1412}	tigr|PSLT102
PSLT103	2.08899	0.0581926	1.86151	0.025471	2.57022	0.00897215	0.946682	0.612329	1.0628	0.896471	1.36189	-0.0790488	26600	12733.4	68933.3	37030.9	42900	16691.2	42000	44365.5	conjugative transfer: surface exclusion (traT) {Salmonella typhimurium LT2 SGSC1412}	tigr|PSLT103
PSLT104	0.550565	0.0349611	1.20309	0.216949	0.791901	0.0334725	0.675466	0.0186541	-0.861016	0.266746	-0.336608	-0.566045	314.333	570.929	463.5	385.258	485.25	612.766	343.25	508.168	conjugative transfer: DNA transport (traD) {Salmonella typhimurium LT2 SGSC1412}	tigr|PSLT104
PSLT105	0.492476	0.239543			1.18152	0.21825	1.02644	0.868807	-1.02187		0.24065	0.0376545	102	207.117	100.325	84.5837	155.333	131.469	152.667	148.734	conjugative transfer (trbH) {Salmonella typhimurium LT2 SGSC1412}	tigr|PSLT105
PSLT106	0.181508	0.0488862	0.60273	0.0586221	0.114918	0.032086	0.550427	0.00029869	-2.4619	-0.730416	-3.12132	-0.861377	6706.67	36949.7	5713.33	9479.09	4890	42552	5713.33	10379.8	homologue of mvpA, Shigella flexneri {Salmonella typhimurium LT2 SGSC1412}	tigr|PSLT106
PSLT107	0.164711	0.0417426	0.551192	0.0155482	0.0868725	0.0991655	0.423732	0.00300088	-2.60199	-0.859374	-3.52496	-1.23878	5600	33998.9	4663.33	8460.46	3365	38734.9	4230	9982.72	putative cytoplasmic protein {Salmonella typhimurium LT2 SGSC1412}	tigr|PSLT107
PSLT108	0.652885	0.0100942	1.32813	0.025566	1.29274	0.00404627	1.24437	0.00428861	-0.615099	0.409401	0.370438	0.315413	249	381.384	332.25	250.163	448	346.549	405.25	325.667	conjugative transfer: oriT nicking-unwinding (traI) {Salmonella typhimurium LT2 SGSC1412}	tigr|PSLT108
PSLT110	0.64674	0.173288	1.33075	0.347276	1.13709	0.456116	1.12339	0.538924	-0.628742	0.412242	0.185352	0.167856	475	734.453	633	475.671	857.333	753.968	662.333	589.586	conjugative transfer: fimbrial acetylation (traX) {Salmonella typhimurium LT2 SGSC1412}	tigr|PSLT110
PSLT111	2.20832	0.00569825	1.00467	0.972746	1.40753	0.186396	1.06279	0.684591	1.14295	0.006723	0.493166	0.0878504	2596.67	1175.85	1346.67	1340.41	1595	1133.19	1666.67	1568.21	conjugative transfer: regulation (finO) {Salmonella typhimurium LT2 SGSC1412}	tigr|PSLT111
RC1													20.6	25.5122	34.3	22.0716	15.9	20.8094	28.5833	21.63
RC10													20.6	25.5122	34.3	22.0716	15.9167	20.5445	26.7833	25.8843
RC11													20.6	25.5122	34.3	22.0716	15.7833	22.3086	28.6333	21.6222
RC12													20.4	49.3892	34.3167	22.3762	15.9	20.8972	28.2833	21.6774
RC2													20.6	25.5122	34.3	22.0716	15.8667	20.9348	29.0167	21.5626
RC3													20.6	25.5122	34.3	22.0716	15.9	20.7567	28.8	21.5962
RC4													20.6	25.5122	34.3333	22.72	15.8833	20.7579	28.6	21.6274
RC5													20.6	25.5122	34.35	22.8275	15.8833	20.916	29.1833	21.5371
RC6													20.6	25.5122	34.3	22.0716	15.9	20.7039	30.5167	21.3385
RC7													20.6	25.5122	34.3	22.0716	15.8833	20.9335	31.2833	21.229
RC8													20.6	25.5122	34.3	22.0716	15.95	20.296	37.2	20.4588
RC9													20.6	25.5122	34.3	22.0716	15.9167	20.8784	27.7833	21.7577
STM0002	1.45824	0.000115389	1.44734	0.00203174	1.37621	0.000171107	1.15316	0.0177487	0.544232	0.533399	0.460696	0.205594	2202.5	1510.38	3097.5	2140.14	2170	1576.8	2913.33	2526.39	aspartokinase I , bifunctional enxyme N-terminal is (thrA) [2.7.2.4] {Salmonella typhimurium LT2 SGSC1412}	tigr|STM0002
STM0003	1.28763	0.027032	1.67101	0.000641342	1.42644	0.00102966	1.47833	0.00799643	0.364723	0.740725	0.51242	0.563967	2353.33	1827.64	3200	1915	2800	1962.93	3346.67	2263.82	homoserine kinase (thrB) [2.7.1.39] {Salmonella typhimurium LT2 SGSC1412}	tigr|STM0003
STM0004	0.589483	0.00393296	1.07707	0.0204227	0.937427	0.282667	0.980373	0.733786	-0.762477	0.107114	-0.0932221	-0.0285967	1070	1815.15	1636.67	1519.55	1953.33	2083.72	2006.67	2046.84	threonine synthase (thrC) [4.2.99.2] {Salmonella typhimurium LT2 SGSC1412}	tigr|STM0004
STM0005	3.92662	3.7852e-05	0.782252	0.0717697	2.51061	0.000108733	0.918138	0.419121	1.97329	-0.354295	1.32804	-0.123218	3517.5	895.809	1275	1629.91	2180	868.316	1717.5	1870.63	putative cytoplasmic protein (yaaA) {Salmonella typhimurium LT2 SGSC1412}	tigr|STM0005
STM0006	1.15407	0.107511	0.438603	0.00117309	2.19835	9.29085e-06	0.554295	0.00350875	0.206726	-1.18901	1.13642	-0.851274	443.5	384.293	374.75	854.418	904.5	411.445	620.75	1119.89	putative AGCS family, alanine/glycine transport protein (yaaJ) {Salmonella typhimurium LT2 SGSC1412}	tigr|STM0006
STM0007	1.77303	0.0432855	1.02425	0.932301	2.33752	0.0202158	0.866372	0.731268	0.826215	0.0345678	1.22498	-0.206941	16700	9418.92	20666.7	20177.4	21933.3	9383.16	21850	25220.1	transaldolase B (talB) [2.2.1.2] {Salmonella typhimurium LT2 SGSC1412}	tigr|STM0007
STM0008	1.52352	0.000745551	0.710706	0.0578454	1.65623	0.000355167	0.902225	0.0565828	0.607405	-0.492675	0.727907	-0.148441	1766.67	1159.6	1533.33	2157.48	2263.33	1366.55	2096.67	2323.89	putative molybdochetalase in molybdopterine biosynthesis (mog) {Salmonella typhimurium LT2 SGSC1412}	tigr|STM0008
STM0009	0.568441	0.00786182	0.569905	0.0836136	1.08794	0.714289	0.748465	0.279674	-0.814918	-0.811205	0.121603	-0.417993	316	555.907	494.333	867.395	653.667	600.828	695	928.567	putative regulator (yaaH) {Salmonella typhimurium LT2 SGSC1412}	tigr|STM0009
STM0010													93.3667	83.6507	85.3	86.0802	154.667	63.2014	100.6	131.377	positive regulator for sigma H (sigma 32) (htgA) {Salmonella typhimurium LT2 SGSC1412}	tigr|STM0010
STM0011													41.1333	47.2558	43.0667	58.2779	104.133	24.5455	39.5333	64.2962	putative periplasmic protein (yaaI) {Salmonella typhimurium LT2 SGSC1412}	tigr|STM0011
STM0012	1.75948	0.00053991	0.473378	0.000220296	0.962282	0.539855	0.450681	0.00234189	0.815149	-1.07893	-0.0554688	-1.14982	5766.67	3277.48	3383.33	7147.2	3380	3512.48	3583.33	7950.93	chaperone Hsp70 in DNA biosynthesis/cell division (dnaK) {Salmonella typhimurium LT2 SGSC1412}	tigr|STM0012
STM0013	1.12092	0.375695	0.544179	0.013056	1.77085	0.00318474	0.503566	0.00541746	0.16468	-0.877848	0.82444	-0.989747	829.25	739.796	1015.25	1865.66	1294.75	731.147	1148	2279.74	heat shock protein, DnaJ and GrpE stimulates (dnaJ) {Salmonella typhimurium LT2 SGSC1412}	tigr|STM0013
STM0014													80.2667	48.7188	67.8667	62.1085	121.067	40.8717	46.8667	81.039	putative transcriptional regulator, LysR family {Salmonella typhimurium LT2 SGSC1412}	tigr|STM0014
STM0015	0.216898	0.0462509	0.505873	no replicates	0.0811163	0.0883331	0.477114	0.208729	-2.20491	-0.983154	-3.62386	-1.06759	897	4135.59	319	630.593	349	4302.46	290.5	608.869	putative bacteriophage protein {Salmonella typhimurium LT2 SGSC1412}	tigr|STM0015
STM0016													26.65	29.1638	35.275	42.1276	35.45	30.8264	36.8	24.6856	putative protein {Salmonella typhimurium LT2 SGSC1412}	tigr|STM0016
STM0017	0.968261	0.920488	0.665655	no replicates	1.16986	0.28782	0.770156	no replicates	-0.0465326	-0.587154	0.226336	-0.376778	240.333	248.211	217	325.995	307	262.424	317	411.605	putative protein {Salmonella typhimurium LT2 SGSC1412}	tigr|STM0017
STM0018	0.68252	0.0263238	1.01497	0.687694	1.08634	0.439385	0.946125	0.51123	-0.551056	0.0214334	0.119471	-0.0798967	169.5	248.344	192.5	189.661	267.5	246.24	224	236.755	putative exochitinase {Salmonella typhimurium LT2 SGSC1412}	tigr|STM0018
STM0019	1.85455	0.000181247	1.11852	0.59635	1.24865	0.0875979	0.891954	0.518837	0.89107	0.161585	0.320364	-0.164959	1220	657.841	600.667	537.021	909.5	728.389	662	742.191	putative hydroxymethyltransferase {Salmonella typhimurium LT2 SGSC1412}	tigr|STM0019
STM0020	1.45671	0.373201	0.814508	no replicates	0.897748	0.577278	0.868857	0.402285	0.542715	-0.296	-0.155617	-0.20281	521.667	358.113	254	311.845	260.333	289.985	248	285.433	putative cytoplasmic protein {Salmonella typhimurium LT2 SGSC1412}	tigr|STM0020
STM0021	0.58354	0.0238727			0.391395	0.00784398	0.759839	no replicates	-0.777097		-1.3533	-0.396235	409.333	701.466	136.333	301.957	227	579.977	188	247.421	fimbrial subunit (bcfA) {Salmonella typhimurium LT2 SGSC1412}	tigr|STM0021
STM0022	0.911099	0.620023	1.54591	no replicates	1.38711	0.169308	0.820635	0.211882	-0.134321	0.628456	0.472087	-0.285187	172.5	189.332	185	119.671	170	122.557	146	177.911	fimbrial chaparone (bcfB) {Salmonella typhimurium LT2 SGSC1412}	tigr|STM0022
STM0023	0.926573	0.675104			0.601226	0.269224			-0.110024		-0.734021		164	176.996	68.9	81.089	90.8	151.025	102.267	104.013	fimbrial usher (bcfC) {Salmonella typhimurium LT2 SGSC1412}	tigr|STM0023
STM0024	2.29365	0.0280224	1.11241	0.294299	1.60073	0.17024	0.946282	0.914837	1.19764	0.153684	0.678731	-0.0796586	617	269.004	263	236.424	269.5	168.361	228	240.943	fimbrial subunit (bcfD) {Salmonella typhimurium LT2 SGSC1412}	tigr|STM0024
STM0025	1.38272	0.252461	2.21555	0.0684699	0.851712	0.304188	2.01386	no replicates	0.467509	1.14766	-0.231563	1.00997	243.5	176.102	232	104.715	161.667	189.814	276	137.05	fimbrial subunit (bcfE) {Salmonella typhimurium LT2 SGSC1412}	tigr|STM0025
STM0026					1.50119	0.133442					0.586103		199	101.682	64.4667	86.0653	187	124.568	77.5667	138.491	fimbrial subunit (bcfF) {Salmonella typhimurium LT2 SGSC1412}	tigr|STM0026
STM0027					1.46672	0.029247	1.4112	0.0456994			0.552596	0.496924	216.25	95.5465	89.4	81.8622	183	124.768	188.5	133.574	fimbrial chaparone (bcfG) {Salmonella typhimurium LT2 SGSC1412}	tigr|STM0027
STM0028	1.24048	0.260202	0.875015	0.583003	1.49211	0.00252347	0.941325	0.323601	0.310897	-0.19262	0.577358	-0.0872353	223	179.769	212.5	242.853	306	205.078	222.5	236.369	putative thiol-disulfide isomerase (bcfH) {Salmonella typhimurium LT2 SGSC1412}	tigr|STM0028
STM0029	1.17408	0.453863	1.74603	0.0703983	0.697433	0.188231	1.59876	0.128545	0.231532	0.804077	-0.519874	0.676956	718.667	612.11	304	174.109	301.667	432.539	336	210.162	putative transcription regulator {Salmonella typhimurium LT2 SGSC1412}	tigr|STM0029
STM0030	1.71138	0.0682142	1.5526	no replicates	1.13805	0.4131	1.02356	no replicates	0.775159	0.634682	0.186568	0.0335941	349	203.929	186	119.799	207	181.89	168	164.133	putative transcriptional regulator, LysR family {Salmonella typhimurium LT2 SGSC1412}	tigr|STM0030
STM0031													256	116.886	107.567	96.3686	116.667	85.5232	78.2333	118.39	putative transcription regulator {Salmonella typhimurium LT2 SGSC1412}	tigr|STM0031
STM0032	0.806341	0.164209	1.28284	0.113059	1.2146	0.140098	1.11377	0.515173	-0.310537	0.359341	0.280478	0.155453	429.5	532.653	467.75	364.621	542.5	446.65	507	455.21	putative arylsulfatase {Salmonella typhimurium LT2 SGSC1412}	tigr|STM0032
STM0033	1.21218	0.227982	0.867789	0.577297	2.98848	0.00230274	0.987238	0.94064	0.277604	-0.204584	1.57941	-0.0185297	342.333	282.411	339.333	391.032	654	218.84	474.333	480.465	putative 5-nucleotidase {Salmonella typhimurium LT2 SGSC1412}	tigr|STM0033
STM0034	1.12305	0.754772			0.80039	0.518837	1.16984	no replicates	0.16742		-0.321226	0.226311	288.333	256.742	116.533	100.693	152.667	190.74	314	268.413	putative outer membrane or exported protein {Salmonella typhimurium LT2 SGSC1412}	tigr|STM0034
STM0035	0.749063	0.131274			1.28642	0.0309839	0.981167	no replicates	-0.416842		0.363359	-0.0274287	158.5	211.598	107.467	158.669	194.667	151.325	176	179.378	putative arylsulfatase {Salmonella typhimurium LT2 SGSC1412}	tigr|STM0035
STM0036			0.900952	0.373557			0.661537	0.0105543		-0.150478		-0.596106	114	126.929	187	207.558	247	92.1951	157.333	237.83	putative arylsulfatase regulatory protein {Salmonella typhimurium LT2 SGSC1412}	tigr|STM0036
STM0037	1.44255	0.0748452	1.1091	no replicates	1.0492	0.597187	1.03406	no replicates	0.528626	0.149384	0.0692837	0.0483232	1200	831.857	397	357.949	798	760.583	473	457.419	putative cytoplasmic protein {Salmonella typhimurium LT2 SGSC1412}	tigr|STM0037
STM0038	1.87315	0.184492	0.987467	0.97794	1.0227	0.937928	1.50691	0.306772	0.905464	-0.0181957	0.0323789	0.591595	1415.33	755.591	476.5	482.548	679	663.931	674.667	447.715	putative arylsulfatase {Salmonella typhimurium LT2 SGSC1412}	tigr|STM0038
STM0039	0.73061	0.0110504	0.718005	0.0280303	0.339066	0.0034541	0.559177	0.00163015	-0.452827	-0.477934	-1.56036	-0.838624	2963.33	4055.97	1710	2381.6	1583.33	4669.69	1843.33	3296.51	NhaA familiy of transport protein, Na+/H antiporter (nhaA) {Salmonella typhimurium LT2 SGSC1412}	tigr|STM0039
STM0040	0.676755	0.261277	0.784607	0.222906	0.75036	0.151346	0.73971	0.223254	-0.563295	-0.349958	-0.414346	-0.434969	2230	3295.14	2020	2574.54	2892.5	3854.82	2597.5	3511.51	transcriptional activator of nhaA (LysR family) (nhaR) {Salmonella typhimurium LT2 SGSC1412}	tigr|STM0040
STM0041	0.912853	0.55774	1.0703	0.389006	0.958759	0.707576	0.9684	0.862394	-0.131545	0.0980086	-0.0607596	-0.0463247	315.333	345.437	270.667	252.89	351.667	366.794	290.333	299.807	putative glycosyl hydrolase {Salmonella typhimurium LT2 SGSC1412}	tigr|STM0041
STM0042	0.813955	0.417449			0.425024	0.240102	2.24729	no replicates	-0.296979		-1.23438	1.16819	149	183.057	38.8333	57.318	64.6	151.991	152	67.6371	putative sodium galactoside symporter {Salmonella typhimurium LT2 SGSC1412}	tigr|STM0042
STM0043	0.631122	0.00132706	0.810834	0.000151108	3.32956	7.67614e-07	1.02955	0.233043	-0.664009	-0.302521	1.73533	0.042011	2240	3549.23	7792.5	9610.48	11000	3303.74	12700	12335.5	30S ribosomal subunit protein S20 (rpsT) {Salmonella typhimurium LT2 SGSC1412}	tigr|STM0043
STM0044	1.2331	0.00911545	0.835087	0.0219586	2.11735	2.23104e-05	1.10437	0.189726	0.302288	-0.260002	1.08226	0.143225	301.5	244.506	268.75	321.823	475.25	224.455	385.5	349.067	putative cytoplasmic protein (yaaY) {Salmonella typhimurium LT2 SGSC1412}	tigr|STM0044
STM0045	1.21835	0.0105031	1.11236	0.119754	1.42028	0.00272686	1.18252	0.175061	0.284931	0.153629	0.506178	0.241868	1486.67	1220.23	1780	1600.2	1993.33	1403.48	2103.33	1778.68	flavokinase and FAD synthetase (ribF) [2.7.7.2] {Salmonella typhimurium LT2 SGSC1412}	tigr|STM0045
STM0046	1.06797	0.565601	1.76644	0.0565053	2.91228	0.000998931	1.60074	0.0428969	0.0948718	0.820845	1.54215	0.678741	1260	1179.81	3973.33	2249.34	3626.67	1245.3	4080	2548.82	isoleucine tRNA synthetase (ileS) [6.1.1.5] {Salmonella typhimurium LT2 SGSC1412}	tigr|STM0046
STM0047	1.00981	0.83406	1.0368	0.523637	1.63728	0.000246408	1.0275	0.601253	0.0140787	0.0521418	0.711299	0.0391426	2296.67	2274.36	3680	3549.37	4203.33	2567.27	4256.67	4142.73	prolipoprotein signal peptidase (SPase II) (lspA) [3.4.23.36] {Salmonella typhimurium LT2 SGSC1412}	tigr|STM0047
STM0048	0.922608	0.358543	1.75778	0.00677915	1.78515	0.00155888	1.78257	0.00919973	-0.116211	0.813752	0.836048	0.83396	2040	2211.12	4752.5	2703.7	4532.5	2539	5495	3082.62	FKBP-type peptidyl-prolyl cis-trans isomerase (rotamase) (slpA) [5.2.1.8] {Salmonella typhimurium LT2 SGSC1412}	tigr|STM0048
STM0049	0.96132	0.899654	1.36053	0.130132	2.36974	0.0590879	1.20267	0.0441178	-0.0569107	0.444173	1.24473	0.26624	1675	1742.39	4586.67	3371.22	4420	1865.18	5000	4157.42	regulates the activity of guanosine 3,5-bispyrophosphate synthetase (lytB) {Salmonella typhimurium LT2 SGSC1412}	tigr|STM0049
STM0050	1.37957	0.460164	0.79803	0.441267	1.6555	0.1265	0.78045	0.49021	0.464222	-0.325486	0.727269	-0.357622	866.667	628.214	651.333	816.177	940.667	568.206	894.333	1145.92	putative nitrite reductase {Salmonella typhimurium LT2 SGSC1412}	tigr|STM0050
STM0051	0.850487	0.0525433	0.920607	0.196336	0.773142	0.0115479	0.874078	0.268929	-0.233639	-0.119342	-0.371195	-0.194166	1473.33	1732.34	1220	1325.21	1316.67	1703.01	1320	1510.16	putative purine nucleoside hydrolase (rihC) {Salmonella typhimurium LT2 SGSC1412}	tigr|STM0051
STM0052	3.02039	0.0132056	1.16342	0.321336	1.61291	0.0291518	1.15625	0.568442	1.59473	0.218369	0.689669	0.209454	779	257.914	252	216.603	364.75	226.144	298.25	257.946	putative transcription regulator sensor for citrate {Salmonella typhimurium LT2 SGSC1412}	tigr|STM0052
STM0053	1.49066	0.0116867	1.17235	0.554828	0.861912	0.191514	1.0608	0.740188	0.575949	0.229399	-0.214388	0.0851505	560	375.673	319.5	272.53	260	301.655	243.667	229.701	putative transcription regulator, histidine kinase for citrate {Salmonella typhimurium LT2 SGSC1412}	tigr|STM0053
STM0054	1.16959	0.0741458			1.04879	0.730606	0.913575	no replicates	0.226003		0.0687319	-0.130405	235.5	201.353	111.35	92.6659	165.667	157.959	158	172.947	putative oxalacetate decarboxylase, subunit beta [4.1.1.3] {Salmonella typhimurium LT2 SGSC1412}	tigr|STM0054
STM0055	0.411147	0.00597433	0.966992	no replicates	0.334635	0.00711403	0.871105	0.22225	-1.28227	-0.0484249	-1.57934	-0.199082	389.333	946.944	187	193.383	206	615.596	206.667	237.247	putative oxalacetate decarboxylase, subunit alpha [4.1.1.3] {Salmonella typhimurium LT2 SGSC1412}	tigr|STM0055
STM0056	1.46621	0.10615	1.41424	no replicates	1.0346	0.890373	1.28858	no replicates	0.55209	0.500024	0.0490695	0.365786	344	234.619	186	131.52	190.333	183.969	262	203.324	putative oxalacetate decarboxylase, subunit gamma {Salmonella typhimurium LT2 SGSC1412}	tigr|STM0056
STM0057	2.37468	0.147002	0.855832	no replicates	1.47312	0.371524	1.56302	no replicates	1.24774	-0.224601	0.558878	0.644334	521.667	219.678	282	329.504	234	158.846	370	236.722	putative citrate-sodium symport {Salmonella typhimurium LT2 SGSC1412}	tigr|STM0057
STM0058	1.12576	0.518502			0.772619	0.189496	1.02869	no replicates	0.170903		-0.372171	0.0408032	292.667	259.972	35.7	83.2707	148.333	191.988	153	148.733	putative citrate lyase synthetase (citrate (pro-3S)-lyase ligase (citC2) [6.2.1.22] {Salmonella typhimurium LT2 SGSC1412}	tigr|STM0058
STM0059	0.49733	0.0190262			0.693806	0.0652728			-1.00772		-0.527396		150.667	302.951	46.5	81.6516	121	174.4	75.7	150.831	putative citrate lyase acyl carrier protein (gamma (citD2) {Salmonella typhimurium LT2 SGSC1412}	tigr|STM0059
STM0060													108.667	128.177	35.5667	59.2323	45.1333	104.202	35.2667	65.9658	putative citrate lyase beta chain (acyl lyase (citE2) [4.1.3.6] {Salmonella typhimurium LT2 SGSC1412}	tigr|STM0060
STM0061	1.11949	0.472041			0.744216	0.303788			0.162841		-0.426206		212	189.372	40.92	56.3716	168	225.741	61.12	58.0311	putativ bifunctional citrate lyase alpha chain/citrate-ACP transferase (citF2) {Salmonella typhimurium LT2 SGSC1412}	tigr|STM0061
STM0062													73.9667	115.012	40.1	60.8365	84.7	82.0714	47.6667	59.1483	putative cytoplasmic protein (citX2) {Salmonella typhimurium LT2 SGSC1412}	tigr|STM0062
STM0063	1.30596	0.414506	0.901508	0.227417	2.6405	4.97074e-06	1.23691	0.140926	0.385107	-0.149588	1.40081	0.306746	232	177.648	213	236.271	370	140.125	277.75	224.551	putative modifier of citrate lyase protein (citG2) {Salmonella typhimurium LT2 SGSC1412}	tigr|STM0063
STM0064	0.810376	0.125259	1.22531	0.0448462	2.82618	4.65437e-05	1.84339	0.00236417	-0.303337	0.293143	1.49885	0.882358	3306.67	4080.41	14700	11997	12033.3	4257.81	25400	13779	dihydrodipicolinate reductase (dapB) [1.3.1.26] {Salmonella typhimurium LT2 SGSC1412}	tigr|STM0064
STM0065	1.33375	0.00186798	1.6831	0.00473412	0.728102	0.00948198	1.90384	0.000352239	0.415492	0.751117	-0.457787	0.928912	1014.75	760.823	528	313.708	509.75	700.108	703.75	369.648	putative viral protein {Salmonella typhimurium LT2 SGSC1412}	tigr|STM0065
STM0066	0.540663	0.231647	1.06706	0.742663	3.97796	0.00206886	2.82202	0.025151	-0.8872	0.0936479	1.99203	1.49673	153.05	283.079	1090.67	1022.12	1800	452.493	3343.33	1184.73	carbamoyl-phosphate synthetase, glutamine-hydrolysing small subunit (carA) [6.3.5.5] {Salmonella typhimurium LT2 SGSC1412}	tigr|STM0066
STM0067			2.43583	0.001067			4.14495	6.52672e-06		1.28441		2.05135	81.525	76.0054	740.75	304.106	1255	83.6425	1605	387.219	carbamoyl-phosphate synthase, large subunit (carB) [6.3.5.5] {Salmonella typhimurium LT2 SGSC1412}	tigr|STM0067
STM0068	1.13555	0.249267	0.878224	0.0267239	0.906407	0.282411	0.717623	0.0358897	0.183397	-0.187338	-0.141769	-0.478702	1796.67	1582.19	1733.33	1973.68	1693.33	1868.18	1606.67	2238.87	transcriptional regulator of cai and fix operon (caiF) {Salmonella typhimurium LT2 SGSC1412}	tigr|STM0068
STM0069	0.976432	0.903999	2.73368	0.00923405	2.07382	0.0396282	2.07584	0.0511815	-0.034409	1.45084	1.05229	1.05369	195.5	200.219	437	159.858	377	181.79	371.333	178.884	stimulates carnitine racemase activity of CaiD and (caiE) {Salmonella typhimurium LT2 SGSC1412}	tigr|STM0069
STM0070	0.693605	0.121315					1.36034	0.0570952	-0.527815			0.443969	124	178.776	99.5	84.2688	157.75	90.0924	149	109.531	carnitine racemase (caiD) [5.-.-.-] {Salmonella typhimurium LT2 SGSC1412}	tigr|STM0070
STM0071	0.721755	0.125952	1.6885	0.119827	0.468073	0.0138585	1.86284	0.0598556	-0.470419	0.75574	-1.09519	0.897505	487	674.744	356.667	211.233	266	568.287	364	195.4	crotonobetaine/carnitine-CoA ligase (caiC) [6.3.2.] {Salmonella typhimurium LT2 SGSC1412}	tigr|STM0071
STM0072	1.45801	0.436459	1.79446	0.151258	2.06241	0.0636446	1.37551	0.385113	0.543999	0.843551	1.04433	0.459965	585.5	401.575	584	325.446	530.5	257.223	565.667	411.242	l-carnitine dehydratase (caiB) [4.2.1.89] {Salmonella typhimurium LT2 SGSC1412}	tigr|STM0072
STM0073													54.8667	62.9637	37.5333	65.6456	40.3	72.3168	61.0333	53.6363	putative acyl-CoA dehydrogenase, carnitine metabolism (caiA) [1.3.99.-] {Salmonella typhimurium LT2 SGSC1412}	tigr|STM0073
STM0074													54.25	38.5776	35.4	45.9956	43.275	24.4465	36.3	42.3866	putative BCCT family, betaine/carnitine/choline transport protein (caiT) {Salmonella typhimurium LT2 SGSC1412}	tigr|STM0074
STM0075	0.89054	0.438761	0.760794	no replicates	0.58368	0.197447	2.099	no replicates	-0.167247	-0.394422	-0.77675	1.0697	319	358.209	237	311.517	196	335.8	711	338.732	putative flavoprotein reductase, carnitine metabolism (fixA) {Salmonella typhimurium LT2 SGSC1412}	tigr|STM0075
STM0076													138.667	85.6138	51.3667	48.6309	78.2333	58.0273	70.9667	53.8479	putative electron transfer flavoprotein, carnitine metabolism (fixB) {Salmonella typhimurium LT2 SGSC1412}	tigr|STM0076
STM0077													116.975	41.2108	35.4	45.3533	64.3	31.1122	58.6	54.595	related to carnitine metabolism (fixC) {Salmonella typhimurium LT2 SGSC1412}	tigr|STM0077
STM0078	0.616636	0.275462			0.657385	0.184648			-0.697508		-0.605189		114	184.874	58	60.9046	85.45	129.985	67.4	72.4734	putative ferredoxin, carnitine metabolism (fixX) {Salmonella typhimurium LT2 SGSC1412}	tigr|STM0078
STM0079	0.428111	0.219759	0.650657	0.276099	0.349627	0.0737155	0.792057	0.459413	-1.22394	-0.620031	-1.51611	-0.336323	594	1387.49	263.5	404.975	499	1427.23	398.5	503.12	putative MFS family transport protein (yaaU) {Salmonella typhimurium LT2 SGSC1412}	tigr|STM0079
STM0080	3.50326	8.02166e-05	0.822121	0.114244	0.590347	0.00662757	0.821506	0.0319012	1.8087	-0.282576	-0.760365	-0.283657	2960	844.928	424.667	516.55	464.667	787.108	500.333	609.044	putative outer membrane lipoprotein {Salmonella typhimurium LT2 SGSC1412}	tigr|STM0080
STM0081	1.60459	0.00520984	1.21547	0.177886	1.17501	0.139629	1.32767	0.0374872	0.682209	0.281517	0.232677	0.4089	3657.5	2279.39	2565	2110.29	3230	2748.91	3300	2485.55	putative secreted protein {Salmonella typhimurium LT2 SGSC1412}	tigr|STM0081
STM0082	0.774659	0.0200719	0.794451	0.000992231	0.710628	0.0170517	0.686693	0.0127189	-0.368367	-0.331969	-0.492834	-0.542262	2480	3201.41	3216.67	4048.92	2443.33	3438.27	3400	4951.26	putative secreted protein {Salmonella typhimurium LT2 SGSC1412}	tigr|STM0082
STM0083							1.05147	0.829528				0.0724132	259	115.505	57.225	63.2134	151.5	87.0286	172	163.58	putative inner membrane protein {Salmonella typhimurium LT2 SGSC1412}	tigr|STM0083
STM0084	0.810695	0.351107			1.56479	0.0815641	1.01972	no replicates	-0.30277		0.645971	0.0281724	215	265.205	93.8333	92.112	366	233.897	244	239.281	putative sulfatase {Salmonella typhimurium LT2 SGSC1412}	tigr|STM0084
STM0085	0.977932	0.948382	0.530573	0.100737	0.659023	0.129447	0.804408	0.181616	-0.0321939	-0.914376	-0.6016	-0.314001	481.333	492.195	211.5	398.625	272.333	413.238	320.5	398.43	putative NAD(P)H oxidoreductase (yabF) [1.6.99.-] {Salmonella typhimurium LT2 SGSC1412}	tigr|STM0085
STM0086	1.51882	0.000865335	0.796473	0.29424	0.572442	0.036252	0.761683	0.0929228	0.602955	-0.328302	-0.804797	-0.392738	999	657.746	254.333	319.324	348	607.921	281.667	369.795	CPA2 family, K+ efflux antiporter, glutathione-regulated (kefC) {Salmonella typhimurium LT2 SGSC1412}	tigr|STM0086
STM0087	0.956567	0.49513	0.716655	0.00126061	0.747474	0.00264734	0.685316	0.00266878	-0.0640618	-0.480649	-0.419905	-0.545158	2376.67	2484.58	1700	2372.13	2075	2776.02	1992.5	2907.42	dihydrofolate reductase type I trimethoprim resistance (folA) [1.5.1.3] {Salmonella typhimurium LT2 SGSC1412}	tigr|STM0087
STM0088	1.64304	0.0356482	1.43978	0.00316502	1.83132	0.0019673	1.16106	0.121455	0.716368	0.525844	0.872884	0.215437	4173.33	2540.01	4946.67	3435.72	5210	2844.94	4816.67	4148.52	diadenosine tetraphosphatase (apaH) [3.6.1.41] {Salmonella typhimurium LT2 SGSC1412}	tigr|STM0088
STM0089	1.07737	0.569095	1.09412	0.614336	1.8764	0.022011	1.09125	0.666079	0.10752	0.129768	0.907965	0.125986	2847.5	2643	4867.5	4448.79	5655	3013.76	6127.5	5615.1	putative cytoplasmic protein (apaG) {Salmonella typhimurium LT2 SGSC1412}	tigr|STM0089
STM0090	1.10802	0.146116	1.15801	0.055939	1.67558	0.00223507	1.0023	0.935993	0.147986	0.211651	0.744657	0.00330949	2766.67	2496.94	4786.67	4133.52	4790	2858.72	5073.33	5061.71	S-adenosylmethionine-6-N,N-adenosyl (rRNA) dimethyltransferase kasugamycin resistance (ksgA) [2.1.1.] {Salmonella typhimurium LT2 SGSC1412}	tigr|STM0090
STM0091	0.995001	0.890357	1.73462	0.000130969	1.97375	5.27283e-06	1.19943	0.00554242	-0.0072307	0.794623	0.980942	0.262347	2277.5	2288.94	6267.5	3613.17	4687.5	2374.92	4970	4143.64	NAD-dependent dehydrogenase/carboxylase pyridoxine phosphate biosynthetic protein PdxJ-PdxA (pdxA) {Salmonella typhimurium LT2 SGSC1412}	tigr|STM0091
STM0092	1.35664	0.104409	1.4798	0.254793	2.14	0.0365291	1.20113	0.328677	0.440039	0.565401	1.09761	0.264391	2926.67	2157.29	4843.33	3272.97	4806.67	2246.11	4990	4154.43	peptidyl-prolyl cis-trans isomerase, survival protein (surA) [5.2.1.8] {Salmonella typhimurium LT2 SGSC1412}	tigr|STM0092
STM0093	1.89559	0.0268112	1.55031	0.0823092	1.38694	0.0828567	0.956022	0.800059	0.922644	0.632554	0.471909	-0.0648835	3653.33	1927.28	4732.5	3052.62	3075	2217.11	3720	3891.12	Organic solvent tolerance protein (imp) {Salmonella typhimurium LT2 SGSC1412}	tigr|STM0093
STM0094	1.07547	0.318399	1.21034	0.0675746	1.47572	0.00128526	1.15492	0.152282	0.104963	0.275415	0.561422	0.207789	1630	1515.62	2637.5	2179.14	2380	1612.77	2987.5	2586.77	DnaJ like chaperone protein (djlA) {Salmonella typhimurium LT2 SGSC1412}	tigr|STM0094
STM0095	0.520638	0.109007	0.879733	0.684571	1.93831	0.0019408	0.950622	0.40181	-0.941648	-0.184863	0.954802	-0.0730564	445.333	855.361	1396	1586.85	2320	1196.92	2160	2272.2	23S rRNA pseudouridylate 746 synthase (rluA) [4.2.1.70] {Salmonella typhimurium LT2 SGSC1412}	tigr|STM0095
STM0096	0.698924	0.519154	0.832381	no replicates	1.70853	0.196336	0.81403	0.703873	-0.516792	-0.264685	0.772755	-0.296846	222	317.631	546	655.95	474	277.432	419.5	515.337	RNA polymerase associated protein, putative SNF2 family (hepA) {Salmonella typhimurium LT2 SGSC1412}	tigr|STM0096
STM0097	0.631303	0.0257006	1.11262	0.25714	0.90005	0.126277	0.997909	0.978638	-0.663596	0.153956	-0.151922	-0.00301973	658.667	1043.35	836	751.382	847	941.058	868.333	870.153	DNA polymerase II and and 3 --> (polB) [2.7.7.7] {Salmonella typhimurium LT2 SGSC1412}	tigr|STM0097
STM0098	1.40096	0.0687797	1.21302	0.40045	1.5554	0.0425586	1.14513	0.445736	0.486411	0.278603	0.637289	0.195512	584.25	417.037	458.25	377.776	546	351.034	495.5	432.702	putative secreted protein {Salmonella typhimurium LT2 SGSC1412}	tigr|STM0098
STM0099													94.2333	53.4462	35.4667	49.8813	37.9333	72.6963	47.4	49.3489	putative inner membrane protein {Salmonella typhimurium LT2 SGSC1412}	tigr|STM0099
STM0100	0.431869	0.0311232			0.545015	0.0200083	0.460956	no replicates	-1.21134		-0.875633	-1.1173	158.075	366.026	119.925	246.583	159.25	292.194	201	436.051	putative cytoplasmic protein {Salmonella typhimurium LT2 SGSC1412}	tigr|STM0100
STM0101					1.38554	0.187946	1.02752	0.665811			0.470452	0.0391631	164.25	126.266	58.85	74.9491	146	105.374	154.333	150.2	L-ribulose-5-phosphate 4-epimerase (araD) [5.1.3.4] {Salmonella typhimurium LT2 SGSC1412}	tigr|STM0101
STM0102	1.2531	0.0499351			1.22416	0.307327			0.325497		0.291794		216.333	172.639	66.9667	78.6365	152	124.167	92.1333	114.004	L-arabinose isomerase (araA) [5.3.1.4] {Salmonella typhimurium LT2 SGSC1412}	tigr|STM0102
STM0103	1.11671	0.468264			0.887176	0.564742			0.159261		-0.172707		226	202.379	35.6333	63.6438	136	153.295	59.9333	94.8511	L-ribulokinase (araB) [2.7.1.16] {Salmonella typhimurium LT2 SGSC1412}	tigr|STM0103
STM0104	3.51219	9.56856e-07	1.2926	0.00463205	1.12215	0.0425341	1.59313	0.0390791	1.81237	0.370276	0.166262	0.671864	15275	4349.14	3952.5	3057.79	5697.5	5077.32	5935	3725.37	transcriptional regulator (AraC/XylS family) for ara operon (araC) {Salmonella typhimurium LT2 SGSC1412}	tigr|STM0104
STM0105	0.756823	0.0118629	1.106	0.0123289	0.513483	0.00524223	0.995357	0.902138	-0.401971	0.145355	-0.961611	-0.00671338	1053.33	1391.78	546.667	494.273	550	1071.12	610	612.845	putative DedA family, membrane protein (yabI) {Salmonella typhimurium LT2 SGSC1412}	tigr|STM0105
STM0106	3.77392	1.8027e-05	1.6451	0.000259751	1.37922	0.000810876	2.00299	0.00104247	1.91606	0.718173	0.46385	1.00215	8326.67	2206.37	3302.5	2007.48	3547.5	2572.11	5207.5	2599.87	putative ABC-transport protein (yabJ) {Salmonella typhimurium LT2 SGSC1412}	tigr|STM0106
STM0107	0.976383	0.882627	1.64724	4.89168e-05	6.05925	3.51032e-06	1.97659	0.00496881	-0.0344813	0.720053	2.59914	0.983015	175	179.233	1102.5	669.3	1253.33	206.846	1512.5	765.206	putative binding-protein-dependent transport system inner membrane component (yabK) {Salmonella typhimurium LT2 SGSC1412}	tigr|STM0107
STM0108	1.41542	0.206718	0.846419	0.577786	1.29764	0.226501	0.803109	0.430502	0.50123	-0.240557	0.375892	-0.316332	1159	818.838	901	1064.49	1200.67	925.269	1134	1412.01	thiamine-binding periplasmic protein (tbpA) {Salmonella typhimurium LT2 SGSC1412}	tigr|STM0108
STM0109	1.56098	0.0250187	1.74414	0.0296685	1.20074	0.381252	1.63838	0.0440094	0.642456	0.802515	0.263927	0.712266	789.333	505.664	486.667	279.03	552	459.715	615	375.372	paral putative periplasmic binding protein of transport (yabN) {Salmonella typhimurium LT2 SGSC1412}	tigr|STM0109
STM0110	0.31532	0.000820827	1.26556	0.051675	2.51754	5.20096e-05	2.39978	0.000347889	-1.66511	0.339771	1.33202	1.2629	535.25	1697.48	1610	1272.17	4532.5	1800.37	3885	1618.9	3-isopropylmalate isomerase (dehydratase), subunit with LeuC (leuD) [4.2.1.33] {Salmonella typhimurium LT2 SGSC1412}	tigr|STM0110
STM0111	0.321412	0.00560807	1.11026	0.339117	2.06151	0.000477631	1.7811	0.00329543	-1.6375	0.150894	1.0437	0.832772	294	914.713	860	774.595	2226.67	1080.11	1686.67	946.978	3-isopropylmalate isomerase (dehydratase), subunit with LeuD (leuC) [4.2.1.33] {Salmonella typhimurium LT2 SGSC1412}	tigr|STM0111
STM0112	0.547079	0.000694412	1.17464	0.071601	1.87889	4.71547e-05	1.50112	0.00196304	-0.870178	0.232215	0.909883	0.586042	672	1228.34	1462.5	1245.07	2587.5	1377.14	2095	1395.62	3-isopropylmalate dehydrogenase (leuB) [1.1.1.85] {Salmonella typhimurium LT2 SGSC1412}	tigr|STM0112
STM0113	0.710165	0.0246808	1.68635	0.00670579	1.14499	0.0335673	1.91909	0.021696	-0.493773	0.753908	0.195335	0.940421	884.667	1245.72	1450	859.843	1656.67	1446.88	1953.33	1017.84	2-isopropylmalate synthase (leuA) [4.1.3.12] {Salmonella typhimurium LT2 SGSC1412}	tigr|STM0113
STM0114	2.21547	8.82307e-06	1.16768	0.0505402	0.908276	0.0735085	1.2563	0.0103344	1.14761	0.223644	-0.138797	0.329176	18100	8169.84	10715	9176.32	9112.5	10032.7	12175	9691.19	leu operon leader peptide (leuL) {Salmonella typhimurium LT2 SGSC1412}	tigr|STM0114
STM0115	1.10994	0.689102	0.831606	0.589887	2.12593	0.0397515	0.748818	0.464455	0.150484	-0.266028	1.0881	-0.417313	502.333	452.576	807.667	971.213	872.333	410.33	872	1164.5	putative transcriptional regulator (LysR family) (leuO) {Salmonella typhimurium LT2 SGSC1412}	tigr|STM0115
STM0116	1.80171	0.000699416	1.11889	0.353026	0.901977	0.112812	0.752475	0.0138046	0.849364	0.162066	-0.148838	-0.410284	2020	1121.16	1672.5	1494.79	1152.5	1277.75	1292.5	1717.66	acetolactate synthase III, valine sensitive, large subunit (ilvI) [4.1.3.-] {Salmonella typhimurium LT2 SGSC1412}	tigr|STM0116
STM0117	0.987971	0.886529	0.859529	0.294681	1.26476	0.0194245	0.904029	0.0778705	-0.0174599	-0.218382	0.33886	-0.145559	915.667	926.816	1236.33	1438.39	1293.33	1022.59	1390	1537.56	acetolactate synthase III, small subunit (ilvH) [4.1.3.-] {Salmonella typhimurium LT2 SGSC1412}	tigr|STM0117
STM0118	1.71398	0.00750843	1.04842	0.857308	0.636328	0.0225144	1.01999	0.790898	0.777352	0.0682117	-0.652158	0.0285604	3096.67	1806.71	1675	1597.65	1353.33	2126.79	1936.67	1898.7	transcriptional repressor of fru operon and others (fruR) {Salmonella typhimurium LT2 SGSC1412}	tigr|STM0118
STM0119	0.887055	0.204326	0.857104	0.12898	0.644534	0.00726923	0.753654	0.0283995	-0.172904	-0.222459	-0.633672	-0.408026	6680	7530.54	4843.33	5650.81	4710	7307.61	5143.33	6824.53	putative cytoplasmic protein (yabB) {Salmonella typhimurium LT2 SGSC1412}	tigr|STM0119
STM0120	0.691555	0.0190182	0.840825	0.0260243	1.2737	0.0059705	0.98835	0.581084	-0.532084	-0.250122	0.349021	-0.0169065	6780	9803.99	9306.67	11068.5	12966.7	10180.3	12166.7	12310.1	putative S-adenosyl methionine adenyltransferase (yabC) {Salmonella typhimurium LT2 SGSC1412}	tigr|STM0120
STM0121	0.847351	0.183254	0.935852	0.295713	1.11527	0.168865	1.13294	0.0327898	-0.238969	-0.0956481	0.157398	0.180072	1646.67	1943.31	2266.67	2422.04	2546.67	2283.45	3060	2700.94	cell division protein ingrowth of wall at (ftsL) {Salmonella typhimurium LT2 SGSC1412}	tigr|STM0121
STM0122	0.687846	0.00701829	1.15321	0.0325427	2.36442	9.03493e-05	0.965421	0.45495	-0.539843	0.205651	1.24149	-0.0507697	728.667	1059.35	1970	1708.28	2343.33	991.08	2250	2330.59	division specific transpeptidase, penicillin-binding protein 3 re (ftsI) {Salmonella typhimurium LT2 SGSC1412}	tigr|STM0122
STM0123	0.853766	0.304344	1.10296	0.602234	1.40539	0.0981657	1.04162	0.828579	-0.228088	0.14138	0.490967	0.0588333	1473.33	1725.69	3092.5	2803.82	3520	2504.65	3212.5	3084.13	UDP-N-acetylmuramoylalanyl-D-glutamate 2,6-diaminopimelate ligase (murE) [6.3.2.13] {Salmonella typhimurium LT2 SGSC1412}	tigr|STM0123
STM0124	0.76022	0.0172921	1.65804	0.0104162	1.27413	0.0220791	1.13423	0.0884202	-0.395512	0.729479	0.349515	0.181713	1616.67	2126.58	3496.67	2108.92	2915	2287.83	3126.67	2756.64	D-alanine:D-alanine-adding enzyme (murF) [6.3.2.15] {Salmonella typhimurium LT2 SGSC1412}	tigr|STM0124
STM0125	0.813507	0.0390567	0.997849	0.934381	1.82886	0.000375628	0.936436	0.0214436	-0.297773	-0.00310658	0.870943	-0.0947483	1330	1634.9	2496.67	2502.05	3086.67	1687.76	2913.33	3111.09	phospho-N-acetylmuramoyl-pentapeptide transferase (mraY) [2.7.8.13] {Salmonella typhimurium LT2 SGSC1412}	tigr|STM0125
STM0126	1.35093	0.0131785	1.08787	0.254379	1.23589	0.0132055	1.10601	0.238407	0.433956	0.121504	0.305547	0.145369	2910	2154.07	2656.67	2442.09	2953.33	2389.65	3240	2929.44	UDP-N-acetylmuramoylalanine-D-glutamate ligase (murD) [6.3.2.9] {Salmonella typhimurium LT2 SGSC1412}	tigr|STM0126
STM0127	1.14543	0.385209	1.22414	0.139624	1.33977	0.0604074	1.27343	0.130721	0.195886	0.29177	0.421982	0.348716	1397.5	1220.07	1820	1486.76	1935	1444.28	2252.5	1768.85	essential cell division gene, stablilzes FtsZ ring (ftsW) {Salmonella typhimurium LT2 SGSC1412}	tigr|STM0127
STM0128	1.53045	0.070155	1.26222	0.327095	1.48542	0.0937919	1.08803	0.682349	0.613959	0.335966	0.570874	0.121715	2272.5	1484.85	2187.5	1733.05	2500	1683.02	2525	2320.71	UDP-N-acetylglucosamine:N-acetylmuramyl-(pentapeptide) pyrophosphoryl-undecaprenol N-acetylglucosamine transferase (murG) [2.4.1.] {Salmonella typhimurium LT2 SGSC1412}	tigr|STM0128
STM0129	1.6032	0.000541514	1.34751	0.0267481	1.25167	0.00621511	1.42971	0.0203185	0.680957	0.430301	0.323858	0.51572	4136.67	2580.25	4076.67	3025.32	3606.67	2881.48	4630	3238.42	L-alanine adding enzyme, UDP-N-acetyl-muramate:alanine ligase (murC) [6.3.2.8] {Salmonella typhimurium LT2 SGSC1412}	tigr|STM0129
STM0130	1.77898	0.00112047	1.21178	0.0134056	1.30574	0.0099186	1.11222	0.0493577	0.831053	0.277125	0.38487	0.153443	4850	2726.28	4096.67	3380.71	3816.67	2922.99	4566.67	4105.9	D-alanine-D-alanine ligase B, affects cell division (ddlB) [6.3.2.4] {Salmonella typhimurium LT2 SGSC1412}	tigr|STM0130
STM0131	1.18326	0.512078	1.30977	0.391811	1.43753	0.176862	1.17626	0.597851	0.242765	0.389318	0.523591	0.234213	1682.5	1421.92	2222.5	1696.86	2160	1502.58	2597.5	2208.26	cell division protein ingrowth of wall at (ftsQ) {Salmonella typhimurium LT2 SGSC1412}	tigr|STM0131
STM0132	1.62812	0.0776317	1.63596	0.139769	1.35086	0.250805	1.55523	0.161411	0.703209	0.710134	0.43388	0.637123	6222.5	3821.89	5372.5	3284.01	5037.5	3729.1	6340	4076.58	ATP-binding cell division protein, septation process, complexes (ftsA) {Salmonella typhimurium LT2 SGSC1412}	tigr|STM0132
STM0133	1.6058	0.000116834	1.36824	0.00818065	1.17529	0.0133878	1.63531	0.0075389	0.68329	0.452322	0.233018	0.709562	9210	5735.47	6350	4641	7495	6377.15	8362.5	5113.72	tubulin-like GTP-binding protein and GTPase, forms circumferential (ftsZ) {Salmonella typhimurium LT2 SGSC1412}	tigr|STM0133
STM0134	0.761568	0.387466	0.766246	0.488868	1.37073	0.349697	0.963875	0.896287	-0.392955	-0.38412	0.454941	-0.0530824	10983.3	14422	11243.3	14673.3	18643.3	13601.1	17700	18363.4	UDP-3-O-acyl N-acetylglucosamine deacetylase (lpxC) [3.5.1.-] {Salmonella typhimurium LT2 SGSC1412}	tigr|STM0134
STM0135	0.554825	0.00436865	1.03765	0.0649743	2.44229	2.79361e-05	0.861658	0.0509506	-0.849897	0.0533191	1.28823	-0.214812	2410	4343.72	9613.33	9264.53	11200	4585.87	9736.67	11299.9	putative inner membrane protein (yacA) {Salmonella typhimurium LT2 SGSC1412}	tigr|STM0135
STM0136	0.540255	0.00423117	1.35495	0.00280553	2.04382	8.1999e-05	1.26095	0.0376401	-0.888289	0.438244	1.03127	0.334506	1041	1926.87	3735	2756.55	4046.67	1979.95	3976.67	3153.72	preprotein translocase secretion protein of IISP family (secA) {Salmonella typhimurium LT2 SGSC1412}	tigr|STM0136
STM0137	1.25394	0.00964213	1.75036	0.00435079	1.98772	0.000337964	1.82753	0.000623822	0.326465	0.807651	0.991118	0.869895	865	689.827	1580	902.672	1623.33	816.679	1670	913.802	7,8-dihydro-8-oxoguanine-triphosphatase, prefers dGTP (mutT) [3.6.1.-] {Salmonella typhimurium LT2 SGSC1412}	tigr|STM0137
STM0138	0.946309	0.456125	1.37158	0.0116092	3.30709	2.34481e-07	1.34441	0.0386886	-0.0796174	0.455842	1.72556	0.426973	859.25	908.002	3215	2344.01	3635	1099.15	3670	2729.82	putative cytoplasmic protein (yacG) {Salmonella typhimurium LT2 SGSC1412}	tigr|STM0138
STM0139	0.896993	0.0473486	1.16676	0.103047	2.3876	8.76642e-06	1.20182	0.0155066	-0.156831	0.222504	1.25556	0.265219	986.75	1100.06	2270	1945.56	2567.5	1075.35	2685	2234.11	putative cytoplasmic protein (yacF) {Salmonella typhimurium LT2 SGSC1412}	tigr|STM0139
STM0140	0.8114	0.340445	0.841972	0.593509	0.947532	0.81506	0.978835	0.945425	-0.301515	-0.248156	-0.0777535	-0.0308628	988.667	1218.47	1166.33	1385.24	1171.33	1236.19	1506.67	1539.25	putative nucleotide kinase (yacE) {Salmonella typhimurium LT2 SGSC1412}	tigr|STM0140
STM0141	1.44735	0.207077	1.03835	0.903005	5.50631	0.00707084	1.08958	0.805306	0.533411	0.0542952	2.46109	0.12377	1616.67	1116.99	5946.67	5727.03	7100	1289.43	7413.33	6803.85	GMP reductase (guaC) [1.6.6.8] {Salmonella typhimurium LT2 SGSC1412}	tigr|STM0141
STM0142	2.75323	4.079e-06	0.87926	0.167364	1.26484	0.00301972	0.99497	0.980476	1.46112	-0.185639	0.338957	-0.00727434	1432.5	520.298	351.667	399.958	565.25	446.894	442.5	444.737	putative component in type IV pilin biogenesis (hofC) {Salmonella typhimurium LT2 SGSC1412}	tigr|STM0142
STM0143	0.488554	0.246609							-1.03341				94.5	193.428	35.9667	45.0328	58.4333	64.9752	56.5667	60.4713	putative integral membrane protein involved in biogenesis (hofB) {Salmonella typhimurium LT2 SGSC1412}	tigr|STM0143
STM0144													104.633	97.23	35.7	74.6328	128.667	70.9064	59.7333	83.8646	putative major component of type IV pilin (ppdD) {Salmonella typhimurium LT2 SGSC1412}	tigr|STM0144
STM0145	1.49535	0.145447	1.10227	0.700939	1.97101	0.0313779	1.03282	0.896011	0.580486	0.140474	0.978938	0.0465823	2172.5	1452.83	2622.5	2379.19	2905	1473.86	2957.5	2863.53	quinolinate phosphoribosyltransferase (nadC) [2.4.2.19] {Salmonella typhimurium LT2 SGSC1412}	tigr|STM0145
STM0146	1.54026	0.093002	1.12549	0.617977	1.17098	0.454905	1.06844	0.782572	0.623177	0.170557	0.227714	0.0955106	3516.67	2283.16	2983.33	2650.69	3040	2596.12	3533.33	3306.99	N-acetyl-anhydromuramyl-L-alanine amidase (ampD) {Salmonella typhimurium LT2 SGSC1412}	tigr|STM0146
STM0147	1.73234	0.000322323	0.904332	0.20809	1.67284	0.000394032	1.01198	0.439043	0.792719	-0.145075	0.742298	0.0171825	2393.33	1381.56	1883.33	2082.57	2290	1368.93	2545	2514.87	putative transmembrane protein (ampE) {Salmonella typhimurium LT2 SGSC1412}	tigr|STM0147
STM0148	1.39619	0.210209	1.60799	0.12439	1.93824	0.0304832	1.14538	0.603933	0.481492	0.68526	0.95475	0.195821	432.667	309.892	476	296.022	440.5	227.268	448.667	391.72	putative cytoplasmic protein {Salmonella typhimurium LT2 SGSC1412}	tigr|STM0148
STM0149			1.27371	0.12705			1.13972	0.322883		0.349036		0.188677	183	88.5591	268.333	210.671	324.333	81.4679	263	230.759	putative permease of the Na+:galactoside symporter family {Salmonella typhimurium LT2 SGSC1412}	tigr|STM0149
STM0150	0.838754	0.148863	1.04681	0.357161	1.2001	0.00389667	0.810396	0.0458474	-0.253681	0.065996	0.263159	-0.303301	2330	2777.93	4845	4628.36	3865	3220.56	4740	5848.99	APC family, aromatic amino acid transporter (aroP) {Salmonella typhimurium LT2 SGSC1412}	tigr|STM0150
STM0151	0.652792	0.0908935	3.54015	0.0240082	5.3873	0.00110678	1.64784	0.132635	-0.615305	1.82381	2.42956	0.720578	1826.67	2798.24	26833.3	7579.71	15500	2877.14	13613.3	8261.31	transcriptional repressor for pyruvate dehydrogenase complex (GntR (pdhR) {Salmonella typhimurium LT2 SGSC1412}	tigr|STM0151
STM0152	1.18904	0.0654972	2.64887	0.000920778	4.23438	5.23662e-06	1.50417	0.00546856	0.249802	1.40538	2.08215	0.588972	583.667	490.871	3733.33	1409.41	2890	682.509	2476.67	1646.53	pyruvate dehydrogenase, decarboxylase component (aceE) [1.2.4.1] {Salmonella typhimurium LT2 SGSC1412}	tigr|STM0152
STM0153	1.62009	0.00122498	0.345531	0.000475163	5.67949	1.4368e-06	0.626847	0.00842347	0.696078	-1.53311	2.50576	-0.673815	722.333	445.859	548.667	1587.89	2273.33	400.271	1136.67	1813.31	pyruvate dehydrogenase, dihydrolipoyltransacetylase component (aceF) [2.3.1.12] {Salmonella typhimurium LT2 SGSC1412}	tigr|STM0153
STM0154	0.923682	0.245199	0.90565	0.218285	0.592715	0.00717819	1.32047	0.0468069	-0.114532	-0.142974	-0.75459	0.401047	7290	7892.33	2863.33	3161.63	4763.33	8036.47	4723.33	3577.02	lipoamide dehydrogenase (NADH) component of 2-oxodehydrogenase and (lpdA) [1.8.1.4] {Salmonella typhimurium LT2 SGSC1412}	tigr|STM0154
STM0155	0.64106	0.281117	1.33011	0.112867	3.16752	1.24692e-05	2.05418	0.00792248	-0.641469	0.411544	1.66336	1.03856	122	190.31	317.25	238.514	749.667	236.673	511	248.761	putative outer membrane protein {Salmonella typhimurium LT2 SGSC1412}	tigr|STM0155
STM0156	1.36199	0.0166015	0.842649	0.0871275	1.86377	0.00124525	1.12586	0.581724	0.445714	-0.246996	0.898222	0.171021	330.333	242.538	212	251.587	309.333	165.972	326.667	290.15	putative periplasmic protein {Salmonella typhimurium LT2 SGSC1412}	tigr|STM0156
STM0157	1.17972	0.343964			1.1107	0.474552	1.12742	no replicates	0.23845		0.151472	0.173026	213	180.551	99.2667	89.9542	154	138.651	184	163.204	putative outer membrane protein (yacH) {Salmonella typhimurium LT2 SGSC1412}	tigr|STM0157
STM0158	2.27328	0.0376004	1.92234	0.12054	2.35858	0.0611966	3.38709	0.0234279	1.18477	0.942864	1.23792	1.76005	6463.33	2843.18	5796.67	3015.42	8513.33	3609.52	10080	2976.01	aconitate hydratase 2 (acnB) [4.2.1.3] {Salmonella typhimurium LT2 SGSC1412}	tigr|STM0158
STM0159	0.913397	0.131763	1.06665	0.676264	1.67568	0.00026673	1.78715	0.00282423	-0.130686	0.0930817	0.744747	0.837659	1097.5	1201.56	1263.33	1184.4	2045	1220.4	2427.5	1358.31	putative restriction endonuclease {Salmonella typhimurium LT2 SGSC1412}	tigr|STM0159
STM0160	1.95625	9.70615e-05	0.987909	0.90742	0.686183	0.0075864	1.2348	0.010771	0.968088	-0.0175506	-0.543336	0.304275	7743.33	3958.26	2346.67	2375.39	3166.67	4614.9	3430	2777.78	putative cytoplasmic protein (yacL) {Salmonella typhimurium LT2 SGSC1412}	tigr|STM0160
STM0161	1.6719	0.0670524	1.0425	no replicates	0.988273	0.956771	0.867817	0.321814	0.741486	0.0600428	-0.0170183	-0.204537	838.667	501.626	339	325.181	391.333	395.977	267	307.668	2-keto-3-deoxygluconate permease (kdgT) {Salmonella typhimurium LT2 SGSC1412}	tigr|STM0161
STM0162	3.58951	0.000223867			0.85805	0.249855	0.656728	no replicates	1.84379		-0.220867	-0.606632	941	262.152	54.8333	90.666	166.667	194.239	123	187.292	putative inner membrane protein {Salmonella typhimurium LT2 SGSC1412}	tigr|STM0162
STM0163	1.42781	0.00999313	1.01085	0.939109	0.989927	0.894992	1.00559	0.778494	0.513806	0.0155669	-0.0146064	0.0080445	983.75	688.991	443.75	438.988	526.5	531.858	477.667	475.011	pyridoxine phosphate biosynthetic protein {Salmonella typhimurium LT2 SGSC1412}	tigr|STM0163
STM0164	2.2153	0.0209224	0.787145	0.181806	0.998548	0.991993	0.74919	0.101971	1.1475	-0.345299	-0.00209567	-0.416596	5220	2356.34	2785	3538.1	2627.5	2631.32	3150	4204.54	putative transcriptional regulator (LysR family) {Salmonella typhimurium LT2 SGSC1412}	tigr|STM0164
STM0165	0.637235	0.185796	2.11298	0.104565	4.1434	0.00541727	1.81391	0.333166	-0.650103	1.07928	2.05082	0.859106	319.333	501.123	2593.33	1227.34	2516.67	607.391	2850	1571.19	S-adenosylmethionine decarboxylase, proenzyme (speD) [4.1.1.50] {Salmonella typhimurium LT2 SGSC1412}	tigr|STM0165
STM0166	0.289602	0.0058376	1.07186	0.546147	0.906963	0.0970345	0.844185	0.0970489	-1.78786	0.10011	-0.140884	-0.24437	723.333	2497.68	2876.67	2683.82	2520	2778.5	2566.67	3040.41	spermidine synthase (putrescine aminopropyltransferase) (speE) [2.5.1.16] {Salmonella typhimurium LT2 SGSC1412}	tigr|STM0166
STM0167	1.76847	0.00453191	1.53983	0.147679	1.89907	0.0351469	1.25273	0.349436	0.822503	0.622769	0.925293	0.325081	5523.33	3123.22	6890	4474.53	5893.33	3103.27	7170	5723.48	putative periplasmic protein (yacC) {Salmonella typhimurium LT2 SGSC1412}	tigr|STM0167
STM0168	31.8356	1.66526e-07	9.9513	6.06789e-05	7.38954	6.68006e-07	3.44973	4.18969e-05	4.99257	3.31489	2.88549	1.78648	24350	764.868	11397.5	1145.33	3585	485.145	3180	921.811	putative multicopper oxidase (cueO) {Salmonella typhimurium LT2 SGSC1412}	tigr|STM0168
STM0169	1.18035	0.314705	1.79747	0.0417156	1.22186	0.351731	3.46852	0.00896825	0.239216	0.845966	0.289077	1.79432	3016.67	2555.74	1872.75	1041.88	3677.5	3009.76	4595	1324.77	glucose dehydrogenase (gcd) [1.1.99.17] {Salmonella typhimurium LT2 SGSC1412}	tigr|STM0169
STM0170	0.363698	0.00370191	0.391577	0.000464066	0.476912	0.0030053	0.338441	0.00416733	-1.45919	-1.35263	-1.06821	-1.56302	1046.33	2876.93	1573.33	4017.94	1440	3019.43	1543.33	4560.12	hypoxanthine phosphoribosyltransferase (hpt) [2.4.2.8] {Salmonella typhimurium LT2 SGSC1412}	tigr|STM0170
STM0171	1.07232	0.26526	1.17086	0.239736	2.93465	0.000349725	1.54782	0.00774417	0.100737	0.227573	1.55319	0.630238	5043.33	4703.19	11200	9565.59	19150	6525.47	18766.7	12124.6	putative carbonic anhydrase (yadF) [4.2.1.1] {Salmonella typhimurium LT2 SGSC1412}	tigr|STM0171
STM0172	0.782502	0.252017	1.09748	0.459264	1.11313	0.400523	1.14181	0.369418	-0.353834	0.134194	0.154619	0.191322	696.333	889.881	829.333	755.671	1058.33	950.774	1090.33	954.917	putative ABC-type multidrug transport system, ATPase component (yadG) {Salmonella typhimurium LT2 SGSC1412}	tigr|STM0172
STM0173	0.614531	0.00447249	0.789714	0.0502044	1.33763	0.00248394	0.819211	0.0817845	-0.702443	-0.340597	0.419675	-0.287693	284.5	462.955	327.25	414.39	573	428.371	408.25	498.345	putative ABC superfamily (membrane) transport protein (yadH) {Salmonella typhimurium LT2 SGSC1412}	tigr|STM0173
STM0174	0.786184	0.318902			1.62446	0.0486007	0.831008	0.530288	-0.347062		0.699956	-0.267067	216	274.745	129.667	102.087	185.667	114.295	151.5	182.309	putative fimbriae (stiH) {Salmonella typhimurium LT2 SGSC1412}	tigr|STM0174
STM0175	2.17681	0.00145258	1.32824	no replicates	1.82031	0.0015615	1.09932	0.30553	1.12222	0.409517	0.864183	0.136617	487	223.722	185	139.282	235.333	129.282	192.5	175.108	putativie fimbrial usher (stiC) {Salmonella typhimurium LT2 SGSC1412}	tigr|STM0175
STM0176													71.9333	104.882	35.5333	51.4078	61.8667	83.7254	43.6	70.7236	putative fimbrial chaparone (stiB) {Salmonella typhimurium LT2 SGSC1412}	tigr|STM0176
STM0177	0.527453	0.0416338	0.753958	no replicates	1.0378	0.647663	0.554918	0.0102936	-0.922885	-0.407444	0.0535239	-0.849653	144.667	274.274	178	236.087	213	205.243	157.5	283.826	putative fimbrial subunit (stiA) {Salmonella typhimurium LT2 SGSC1412}	tigr|STM0177
STM0178	1.03064	0.665869	0.604933	0.102164	1.18313	0.0393926	0.68863	0.0980435	0.0435454	-0.725152	0.242604	-0.538198	398	386.167	245	405.003	358.333	302.87	292	424.03	putative PTS enzyme (yadI) [2.7.1.69] {Salmonella typhimurium LT2 SGSC1412}	tigr|STM0178
STM0179	1.40643	0.041909	0.877685	0.178219	2.5613	0.00171423	0.981146	0.821256	0.492042	-0.188224	1.35688	-0.0274607	365.75	260.055	551.75	628.642	851.667	332.513	717.75	731.543	putative xylanase/chitin deacetylase (yadE) {Salmonella typhimurium LT2 SGSC1412}	tigr|STM0179
STM0180	0.681467	0.0020033	0.751884	0.0116496	0.529266	0.00451116	0.638729	0.00166566	-0.553285	-0.411418	-0.917935	-0.646725	3522.5	5169	3890	5173.67	2850	5384.82	3852.5	6031.51	aspartate 1-decarboxylase (panD) [4.1.1.11] {Salmonella typhimurium LT2 SGSC1412}	tigr|STM0180
STM0181	0.415323	0.00100916	1.05826	0.249369	0.838548	0.0191953	0.663141	0.00329777	-1.26769	0.0816883	-0.254035	-0.592612	341.25	821.65	848.25	801.555	588.5	701.808	554.25	835.795	pantothenate synthetase (panC) [6.3.2.1] {Salmonella typhimurium LT2 SGSC1412}	tigr|STM0181
STM0182	0.686771	0.0480212	0.974517	0.735068	3.96942	2.96456e-07	1.02746	0.448103	-0.542099	-0.0372403	1.98893	0.0390849	207.25	301.775	1182.5	1213.42	1705	429.534	1365	1328.52	3-methyl-2-oxobutanoate hydroxymethyltransferase (panB) [2.1.2.11] {Salmonella typhimurium LT2 SGSC1412}	tigr|STM0182
STM0183	1.20754	0.612942	1.51825	0.0802229	2.67238	0.000751761	1.33213	0.221388	0.272071	0.602413	1.41813	0.41373	1251	1035.99	3542.5	2333.27	3757.5	1406.05	3567.5	2678.05	7,8-dihydro-6-hydroxymethylpterin-pyrophosphokinase, PPPK (folK) [2.7.6.3] {Salmonella typhimurium LT2 SGSC1412}	tigr|STM0183
STM0184	0.586058	0.104895	1.01422	0.975907	2.51738	0.0248739	0.980192	0.963946	-0.770885	0.0203756	1.33192	-0.0288634	1159	1977.62	3384.67	3337.2	5285	2099.41	3731.67	3807.08	poly(A) polymerase I (pcnB) [2.7.7.19] {Salmonella typhimurium LT2 SGSC1412}	tigr|STM0184
STM0185	1.36928	0.00150289	1.65958	0.00899729	2.0605	0.00126608	1.47447	0.00772601	0.453421	0.73082	1.04299	0.5602	1346.67	983.483	2095	1262.37	2363.33	1146.97	2310	1566.66	putative glutamyl t-RNA synthetase (yadB) {Salmonella typhimurium LT2 SGSC1412}	tigr|STM0185
STM0186	1.63022	0.0284092	0.948262	0.687926	0.8007	0.141478	1.4681	0.113685	0.705063	-0.0766418	-0.320666	0.553952	10310	6324.32	3363.33	3546.84	5770	7206.19	6606.67	4500.14	dnaK suppressor protein (dksA) {Salmonella typhimurium LT2 SGSC1412}	tigr|STM0186
STM0187	1.93133	0.0507925	1.12688	0.675817	0.512391	0.0475459	1.24235	0.406628	0.949595	0.172337	-0.964683	0.313069	5346.67	2768.38	1289.67	1144.46	1467.33	2863.7	1750	1408.62	regulator for maltose metabolism (sfsA) {Salmonella typhimurium LT2 SGSC1412}	tigr|STM0187
STM0188	2.2152	4.74848e-05	0.953081	0.643016	1.22284	0.0100666	0.893545	0.295127	1.14744	-0.06933	0.290238	-0.162387	1733.33	782.471	831.667	872.609	872.667	713.638	848.333	949.401	2-5 RNA ligase (ligT) [6.5.1.-] {Salmonella typhimurium LT2 SGSC1412}	tigr|STM0188
STM0189	1.55067	0.0138078	1.27362	0.102103	1.53336	0.0125147	1.23952	0.246364	0.632895	0.348931	0.616697	0.309787	1286.67	829.747	1140	895.089	1236.67	806.507	1310	1056.86	helicase, ATP-dependent (hrpB) {Salmonella typhimurium LT2 SGSC1412}	tigr|STM0189
STM0190	0.703878	0.213093	1.18945	0.523187	2.16072	0.022668	1.06683	0.796479	-0.506602	0.250297	1.11151	0.0933253	1159.6	1647.44	3620	3043.42	3788	1753.12	3628	3400.74	transpeptidase of penicillin-binding protein 1b (peptidoglycan synthetase) (mrcB) {Salmonella typhimurium LT2 SGSC1412}	tigr|STM0190
STM0191	2.99722	0.00040659	1.42604	0.014523	5.26852	2.37654e-06	0.812007	0.0168967	1.58363	0.512017	2.3974	-0.300436	3812.5	1272.01	8707.5	6106.06	7655	1452.97	5740	7068.91	outer membrane protein receptor / transporter for (fhuA) {Salmonella typhimurium LT2 SGSC1412}	tigr|STM0191
STM0192	0.793945	0.48944	1.61	0.0938004	5.33578	0.00200997	0.927865	0.561392	-0.332889	0.687063	2.4157	-0.108013	515.333	649.079	7056.67	4383.02	5746.67	1077.01	4875	5254	ABC superfamily (atp_bind), hydroxymate-dependent iron transport (fhuC) {Salmonella typhimurium LT2 SGSC1412}	tigr|STM0192
STM0193	0.754712	0.331567	1.55179	0.203942	6.61606	0.00338578	0.792435	0.376971	-0.406001	0.633935	2.72597	-0.335635	384	508.803	6353.33	4094.19	4506.67	681.171	4296.67	5422.1	ABC superfamily (bind _prot), hydroxamate-dependent iron uptake (fhuD) {Salmonella typhimurium LT2 SGSC1412}	tigr|STM0193
STM0194	1.05007	0.657807	1.18744	0.0682141	6.45676	3.73011e-06	0.53437	0.0157204	0.0704826	0.247857	2.69081	-0.90409	368	350.454	3150	2652.76	2573.33	398.548	1523.33	2850.71	ABC superfamily (membrane), hydroxamate-dependent iron uptake (fhuB) {Salmonella typhimurium LT2 SGSC1412}	tigr|STM0194
STM0195	1.19304	0.293198			0.862441	0.270895	0.756773	no replicates	0.25464		-0.213502	-0.402068	304.667	255.37	66.5667	116.667	136	157.692	188	248.423	putative fimbrial subunit (stfA) {Salmonella typhimurium LT2 SGSC1412}	tigr|STM0195
STM0196													88	80.6514	69.5	53.3382	95.9333	55.3146	79.0333	75.0945	putative fimbrial outer membrane usher (stfC) {Salmonella typhimurium LT2 SGSC1412}	tigr|STM0196
STM0197													53.95	36.1342	46.3	33.1788	34.625	27.7765	29.375	25.828	putative periplasmic fimbrial chaperone (stfD) {Salmonella typhimurium LT2 SGSC1412}	tigr|STM0197
STM0198	1.30308	0.510013	0.988499	no replicates	0.978777	0.966335	1.34203	0.661977	0.381922	-0.0166888	-0.0309472	0.424416	398	305.431	260	263.025	285.5	291.69	296	220.562	putaive minor fimbrial subunit (stfE) {Salmonella typhimurium LT2 SGSC1412}	tigr|STM0198
STM0199	0.738545	0.129304			0.548269	0.0869811			-0.437242		-0.867044		153	207.164	35.6333	65.6574	89.65	163.515	52.2667	66.3288	putative minor fimbrial subunit (stfF) {Salmonella typhimurium LT2 SGSC1412}	tigr|STM0199
STM0200	1.46282	0.265476			1.31835	0.20401	1.45629	no replicates	0.548756		0.398737	0.542298	331.5	226.616	40.1667	70.9307	197	149.429	165	113.302	putative minor fimbrial subunit putative adhesin (stfG) {Salmonella typhimurium LT2 SGSC1412}	tigr|STM0200
STM0201	1.58556	0.014681	1.28041	0.22561	1.10408	0.32451	1.53099	0.000852744	0.66499	0.356607	0.142842	0.614466	956	602.942	438.667	342.598	648.333	587.217	583.667	381.235	putative outer membrane protein {Salmonella typhimurium LT2 SGSC1412}	tigr|STM0201
STM0202	1.19412	0.234968	0.681098	0.0693944	0.952867	0.800275	0.727178	0.00824463	0.255942	-0.554066	-0.0696535	-0.459619	2310	1934.49	1459	2142.13	2065.75	2167.93	2060	2832.87	glutamate-1-semialdehyde aminotransferase (aminomutase) (hemL) [5.4.3.8] {Salmonella typhimurium LT2 SGSC1412}	tigr|STM0202
STM0203	1.31009	0.00455925	1.20438	0.025359	1.3477	0.000719593	1.19812	0.0516309	0.389671	0.268293	0.430496	0.260775	981.5	749.183	744.25	617.952	896.75	665.394	855.25	713.826	putative ClC family, chlorine transport protein (yadQ) {Salmonella typhimurium LT2 SGSC1412}	tigr|STM0203
STM0204	1.61797	0.0049896	1.35958	0.0937287	1.31087	0.0097727	1.16329	0.143674	0.694189	0.443164	0.390527	0.218214	18966.7	11722.5	18466.7	13582.6	16500	12587	18766.7	16132.4	putative HesB-like domain (yadR) {Salmonella typhimurium LT2 SGSC1412}	tigr|STM0204
STM0205	0.882147	0.848582	1.46754	0.23693	1.91585	0.0545514	0.983692	0.966949	-0.180909	0.553396	0.937982	-0.0237213	1155	1309.31	716.5	488.233	819.5	427.748	1031	1048.09	putative inner membrane protein (yadS) {Salmonella typhimurium LT2 SGSC1412}	tigr|STM0205
STM0206	2.17424	0.00124384	2.29497	0.0021405	2.46538	0.000209544	1.79992	0.000163396	1.12051	1.19848	1.30181	0.847931	662.667	304.781	716.333	312.132	655.333	265.814	688.667	382.61	putative cobalamin periplasmic binding protein (btuF) {Salmonella typhimurium LT2 SGSC1412}	tigr|STM0206
STM0207	0.584802	0.245082	0.974385	0.949738	1.23479	0.592036	0.993429	0.986843	-0.77398	-0.0374364	0.304261	-0.00951174	1385	2368.32	2817	2891.05	2924	2368.02	3460.75	3483.64	5-methylthioadenosine/S-adenosylhomocysteine nucleosidase (pfs) [3.2.2.9] {Salmonella typhimurium LT2 SGSC1412}	tigr|STM0207
STM0208	1.6387	0.0164939	1.44192	0.0436012	1.09221	0.157299	1.45431	0.012578	0.712552	0.527987	0.12725	0.540335	1583.33	966.213	779.667	540.716	734.333	672.337	867.667	596.617	deoxyguanosine triphosphate triphosphohydrolase (dgt) [3.1.5.1] {Salmonella typhimurium LT2 SGSC1412}	tigr|STM0208
STM0209	0.708565	0.0377186	1.15375	0.110849	1.01307	0.816317	1.40751	0.00707702	-0.497028	0.206335	0.0187299	0.493145	1940	2737.93	2227.5	1930.66	3025	2985.98	3237.5	2300.16	periplasmic serine protease Do, heat shock protein (htrA) [3.4.21.-] {Salmonella typhimurium LT2 SGSC1412}	tigr|STM0209
STM0210	1.49011	0.0177067	1.23684	0.181559	0.22292	0.00618623	1.06817	0.410078	0.575423	0.306656	-2.16541	0.0951367	3453.33	2317.5	520.5	420.831	552.333	2477.72	556	520.518	putative inner membrane protein (cdaR) {Salmonella typhimurium LT2 SGSC1412}	tigr|STM0210
STM0211	3.49676	4.25861e-05	1.03617	0.533562	0.237963	0.00800233	0.965188	0.549311	1.80602	0.0512547	-2.07119	-0.0511183	35800	10238.1	3183.33	3072.22	3523.33	14806.2	3453.33	3577.89	putative cytoplasmic protein (yaeH) {Salmonella typhimurium LT2 SGSC1412}	tigr|STM0211
STM0212	1.14887	0.73884	0.993864	0.976858	1.13561	0.705105	1.2093	0.446082	0.20021	-0.00888	0.183473	0.274175	1558	1356.12	852	857.26	1660	1461.76	1278.33	1057.08	putative inner membrane protein {Salmonella typhimurium LT2 SGSC1412}	tigr|STM0212
STM0213	2.12827	0.000283931	2.15167	0.00213277	3.73399	1.24396e-05	1.63637	0.00593154	1.08968	1.10546	1.90072	0.7105	10833.3	5090.2	29533.3	13725.8	19733.3	5284.79	26666.7	16296.2	2,3,4,5-tetrahydropyridine-2-carboxylate N-succinyltransferase (dapD) [2.3.1.117] {Salmonella typhimurium LT2 SGSC1412}	tigr|STM0213
STM0214	1.42032	0.00697577	1.34003	0.00198609	4.27399	1.52803e-05	0.996022	0.923343	0.506212	0.422263	2.09558	-0.00575085	285.667	201.129	670.667	500.487	883.667	206.754	657	659.624	uridylyltransferase (glnD) [2.7.7.59] {Salmonella typhimurium LT2 SGSC1412}	tigr|STM0214
STM0215	2.1593	2.23651e-05	0.751263	0.0263147	1.5027	7.27415e-05	0.715526	0.0275437	1.11056	-0.41261	0.587553	-0.482924	3905	1808.46	2942.5	3916.74	3180	2116.2	3315	4632.95	methionine aminopeptidase (map) [3.4.11.18] {Salmonella typhimurium LT2 SGSC1412}	tigr|STM0215
STM0216	0.292769	0.0031872	1.16602	0.115979	1.58138	0.00317947	1.04292	0.27203	-1.77217	0.221588	0.661181	0.060631	3635	12415.9	15875	13614.7	16950	10718.5	17550	16827.7	30S ribosomal subunit protein S2 (rpsB) {Salmonella typhimurium LT2 SGSC1412}	tigr|STM0216
STM0217	0.201882	0.00189976	0.759231	0.000957456	1.26415	0.00281776	0.780026	0.00203748	-2.30842	-0.397389	0.338163	-0.358406	813.25	4028.34	3897.5	5133.48	4932.5	3901.85	4840	6204.92	protein chain elongation factor EF-Ts (tsf) {Salmonella typhimurium LT2 SGSC1412}	tigr|STM0217
STM0218	0.193668	0.00805479	1.64246	0.0049431	1.74648	0.00018468	1.26714	0.0929818	-2.36834	0.715856	0.804451	0.341575	653.667	3375.19	7393.33	4501.39	5786.67	3313.33	6740	5319.07	uridylate kinase (pyrH) [2.7.4.-] {Salmonella typhimurium LT2 SGSC1412}	tigr|STM0218
STM0219	2.03781	0.000729475	0.737843	0.0169452	1.26394	0.00725539	1.1632	0.0284998	1.02702	-0.438615	0.337923	0.218098	10640	5221.3	5336.67	7232.8	7866.67	6223.95	8640	7427.79	ribosome releasing factor (frr) {Salmonella typhimurium LT2 SGSC1412}	tigr|STM0219
STM0220	2.13328	0.129006	1.03249	0.903762	1.45313	0.120318	0.891219	0.54627	1.09307	0.0461326	0.539163	-0.166148	1885	883.616	1462.67	1416.64	1335.67	919.166	1380	1548.44	1-deoxy-D-xylulose 5-phosphate reductoisomerase (dxr) [1.1.1.-] {Salmonella typhimurium LT2 SGSC1412}	tigr|STM0220
STM0221	0.784885	0.093784	1.35658	0.09249	1.74118	0.00510573	1.59836	0.0173987	-0.349447	0.439974	0.800064	0.676591	1710	2178.66	4213.33	3105.85	4190	2406.42	5733.33	3587.01	undecaprenyl pyrophosphate synthetase (di-trans,poly-cis-decaprenylcistransferase) (uppS) [2.5.1.31] {Salmonella typhimurium LT2 SGSC1412}	tigr|STM0221
STM0222	1.22622	0.0648736	0.97759	0.803707	1.74476	0.0242341	0.884536	0.25872	0.294221	-0.0326988	0.803025	-0.177007	1570	1280.35	2300	2352.72	2545	1458.66	2670	3018.53	CDP-diglyceride synthase (cdsA) [2.7.7.41] {Salmonella typhimurium LT2 SGSC1412}	tigr|STM0222
STM0223	0.62356	0.0109859	1.52207	0.0460423	1.49249	0.0112401	1.63884	0.0500466	-0.6814	0.606033	0.577719	0.712676	3070	4923.35	7886.67	5181.55	6980	4676.76	8803.33	5371.68	putative membrane-associated Zn-dependent protease (yaeL) {Salmonella typhimurium LT2 SGSC1412}	tigr|STM0223
STM0224	0.487379	0.00482464	1.41966	0.0890178	1.81591	0.000414779	1.30048	0.0144805	-1.03688	0.505549	0.860689	0.379042	1860	3816.33	10236.7	7210.63	7873.33	4335.76	9836.67	7563.89	putative outer membrane antigen (yaeT) {Salmonella typhimurium LT2 SGSC1412}	tigr|STM0224
STM0225	0.84615	0.0208871	1.78003	0.000519137	3.69576	4.48104e-06	1.26469	0.00149315	-0.241015	0.831905	1.88587	0.33878	2310	2730.01	13750	7724.57	9842.5	2663.19	11825	9350.14	histone-like protein, located in outer membrane (hlpA) {Salmonella typhimurium LT2 SGSC1412}	tigr|STM0225
STM0226	0.9134	0.687013	1.28424	0.256729	2.17497	0.015815	1.05763	0.763159	-0.130681	0.360917	1.121	0.080835	4006.67	4386.54	9593.33	7470.04	9980	4588.56	9786.67	9253.4	UDP-3-O-(3-hydroxymyristoyl)-glucosamine n-acyltransferase (lpxD) [2.3.1.-] {Salmonella typhimurium LT2 SGSC1412}	tigr|STM0226
STM0227	0.62387	0.00181933	1.49236	0.00997699	1.32978	0.0116233	1.26605	0.0172987	-0.680682	0.577596	0.411184	0.340338	2392.5	3834.93	6160	4127.69	5726.67	4306.49	6287.5	4966.22	(3R)-hydroxymyristol acyl carrier protein dehydratase (fabZ) [4.2.1.-] {Salmonella typhimurium LT2 SGSC1412}	tigr|STM0227
STM0228	0.781603	0.0167943	1.38734	0.0117909	1.87253	0.000150834	1.08212	0.11704	-0.355492	0.47232	0.904991	0.113858	2223.33	2844.58	5126.67	3695.33	5633.33	3008.4	4966.67	4589.76	UDP-N-acetylglucosamine acetyltransferase (lpxA) [2.3.1.129] {Salmonella typhimurium LT2 SGSC1412}	tigr|STM0228
STM0229	0.774988	0.0320327	1.3796	0.00882786	2.29288	5.46336e-05	1.46878	0.00172265	-0.367754	0.464246	1.19716	0.554618	815.667	1052.49	2213.33	1604.33	2543.33	1109.23	2563.33	1745.21	tetraacyldisaccharide-1-P (lpxB) [2.4.1.182] {Salmonella typhimurium LT2 SGSC1412}	tigr|STM0229
STM0230	0.836951	0.0761059	1.82056	0.0060227	3.71026	3.55702e-06	1.6408	0.00626454	-0.256784	0.864381	1.89152	0.714402	1190	1421.83	5240	2878.24	5763.33	1553.35	5876.67	3581.58	RNAse HII (rnhB) [3.1.26.4] {Salmonella typhimurium LT2 SGSC1412}	tigr|STM0230
STM0231	1.15115	0.107163	1.46395	0.00205111	2.89505	1.61099e-05	1.26054	0.0231474	0.203075	0.549867	1.53359	0.334038	400	347.479	1222.5	835.069	1252.5	432.636	1292.5	1025.36	DNA polymerase III, alpha subunit (dnaE) [2.7.7.7] {Salmonella typhimurium LT2 SGSC1412}	tigr|STM0231
STM0232	1.46648	0.00104807	0.858541	0.191109	1.5257	0.00173393	0.866427	0.102339	0.552355	-0.22004	0.609473	-0.206849	1843.33	1256.98	1686.67	1964.57	2150	1409.19	2173.33	2508.38	acetylCoA carboxylase, carboxytransferase component, alpha subunit (accA) [6.4.1.2] {Salmonella typhimurium LT2 SGSC1412}	tigr|STM0232
STM0233	2.12612	0.000196932	1.13741	0.153952	1.82253	0.000140902	1.21091	0.0465532	1.08822	0.185755	0.865941	0.276093	705.333	331.747	382	335.85	596.25	327.155	507	418.693	putative endochitinase {Salmonella typhimurium LT2 SGSC1412}	tigr|STM0233
STM0234	1.25622	0.513945	1.6816	0.373899	1.25146	0.657087	1.59381	0.538038	0.329087	0.749835	0.323616	0.672476	923	734.745	605.333	359.974	658	525.784	1020.5	640.291	lysine decarboxylase 2, constitutive (ldcC) [4.1.1.18] {Salmonella typhimurium LT2 SGSC1412}	tigr|STM0234
STM0235	1.36196	0.0808059	1.57842	0.086346	1.69519	0.0188549	1.46747	0.0376461	0.445688	0.658481	0.76145	0.55333	1620	1189.46	2160	1368.46	2323.33	1370.54	2330	1587.77	putative lactoylglutathione lyase (yaeR) {Salmonella typhimurium LT2 SGSC1412}	tigr|STM0235
STM0236	1.1848	0.0182441	0.902156	0.159181	2.99104	1.62254e-07	0.783255	0.0224829	0.244641	-0.148551	1.58065	-0.352447	521.75	440.37	1245	1380.03	1487.5	497.319	1227.5	1567.18	cell cycle protein (mesJ) {Salmonella typhimurium LT2 SGSC1412}	tigr|STM0236
STM0237	2.00564	0.00255929	1.00133	0.978235	1.61378	0.000766929	0.808362	0.0704803	1.00406	0.00192039	0.690441	-0.306927	9075	4524.75	7510	7500.01	7573.33	4692.92	7553.33	9344	modulator of Rho-dependent transcription termination (rof) {Salmonella typhimurium LT2 SGSC1412}	tigr|STM0237
STM0238	1.5525	0.000442541	0.899631	0.232248	1.1417	0.035577	0.687976	0.0126168	0.63459	-0.152595	0.191185	-0.539571	4783.33	3081.06	4066.67	4520.37	3813.33	3340.05	3900	5668.81	putative cytoplasmic protein (yaeP) {Salmonella typhimurium LT2 SGSC1412}	tigr|STM0238
STM0239	1.10865	0.389585	0.913725	0.656945	0.896481	0.386181	0.96759	0.808864	0.1488	-0.130168	-0.157655	-0.0475329	1200	1082.4	905.333	990.816	1026	1144.48	1198.33	1238.47	putative cytoplasmic protein (yaeQ) {Salmonella typhimurium LT2 SGSC1412}	tigr|STM0239
STM0240	3.59297	0.00303524	0.533291	0.0531557	0.765231	0.0422092	0.437551	0.00602662	1.84518	-0.907006	-0.386032	-1.19248	4856.67	1351.71	1149	2154.55	1130	1476.68	1149.75	2627.7	putative-tRNA hydrolase domain (yaeJ) {Salmonella typhimurium LT2 SGSC1412}	tigr|STM0240
STM0242	1.27048	0.0170587	0.854857	0.0780588	1.70673	0.00322009	0.558234	0.0179864	0.34537	-0.226245	0.771235	-0.841058	1070	842.204	1566.67	1832.67	1426.67	835.906	1393.33	2495.97	proline tRNA synthetase (proS) [6.1.1.15] {Salmonella typhimurium LT2 SGSC1412}	tigr|STM0242
STM0243	0.923662	0.240087	1.11076	0.136911	1.37873	0.000247413	0.899105	0.0400478	-0.114563	0.151546	0.463341	-0.153438	1038	1123.79	1863.33	1677.53	1680	1218.51	1830	2035.36	paral putative regulator (yaeB) {Salmonella typhimurium LT2 SGSC1412}	tigr|STM0243
STM0244	1.791	0.000209521	1.07293	0.0208816	1.80423	0.000328921	0.950113	0.275851	0.840768	0.10155	0.851383	-0.0738296	2546.67	1421.92	3273.33	3050.85	3106.67	1721.88	3100	3262.77	regulator in colanic acid synthesis overexpression confers (rcsF) {Salmonella typhimurium LT2 SGSC1412}	tigr|STM0244
STM0245	1.37381	0.00206617	0.703496	0.0266058	2.54063	3.25099e-05	1.01956	0.503825	0.458183	-0.507386	1.34519	0.027953	2710	1972.62	4040	5742.75	5695	2241.57	6375	6252.67	putative outer membrane lipoprotein (yaeC) {Salmonella typhimurium LT2 SGSC1412}	tigr|STM0245
STM0246	2.63349	0.00180746	0.796439	0.016976	2.23075	5.0813e-05	0.71996	0.0632348	1.39698	-0.328364	1.15753	-0.474012	926.667	351.877	681.333	855.475	779.667	349.509	681.333	946.349	putative ABC superfamily (membrane) transport protein (yaeE) {Salmonella typhimurium LT2 SGSC1412}	tigr|STM0246
STM0247					1.39879	0.144869	0.835303	0.574844			0.484178	-0.259629	274.667	101.699	119.933	209.985	219	156.564	222	265.772	putative ABC superfamily (atp_bind) transport system (abc) {Salmonella typhimurium LT2 SGSC1412}	tigr|STM0247
STM0248	1.04788	0.433657	1.11545	0.0643338	1.67066	0.00291213	0.854382	0.0586751	0.067475	0.157631	0.740419	-0.227047	2083.33	1988.14	4410	3953.55	3686.67	2206.71	4070	4763.68	putative dehydratase (yaeD) {Salmonella typhimurium LT2 SGSC1412}	tigr|STM0248
STM0255	1.06044	0.666589	0.78184	0.108992	3.05237	0.0010387	0.555332	0.000311233	0.0846618	-0.355054	1.60993	-0.848578	204	192.373	825.667	1056.06	882	288.956	644.667	1160.87	2,5-diketo-D-gluconate reductase B (yafB) [1.1.1.-] {Salmonella typhimurium LT2 SGSC1412}	tigr|STM0255
STM0256	2.81346	0.0283382	1.45762	0.0496737	1.56202	0.00905925	1.31519	0.170071	1.49235	0.543618	0.64341	0.395272	977	347.259	283	194.152	404.5	258.96	296	225.062	putative transcriptional regulator, LysR family (yafC) {Salmonella typhimurium LT2 SGSC1412}	tigr|STM0256
STM0257	0.551605	0.25853			0.705515	0.329703	0.758579	no replicates	-0.858293		-0.503252	-0.398628	103	186.728	35.7	75.3813	94	133.236	113	148.963	putative drug efflux protein (perhaps for chloramphenicol) {Salmonella typhimurium LT2 SGSC1412}	tigr|STM0257
STM0258	3.60334	3.21551e-07	0.823544	0.0154567	1.09335	0.0766232	0.77274	0.0224506	1.84933	-0.280083	0.128758	-0.371945	5120	1420.91	1805	2191.75	1857.5	1698.9	2003.33	2592.51	putative cytoplasmic protein (yafD) {Salmonella typhimurium LT2 SGSC1412}	tigr|STM0258
STM0259	2.63313	5.79697e-05	0.949801	0.24193	7.63148	8.0577e-05	1.64791	0.0113643	1.39678	-0.0743024	2.93196	0.72064	2293.33	870.955	2936.67	3091.87	6440	843.873	6460	3920.11	putative methyltransferase in menaquinone/biotin biosynthesis (yafE) {Salmonella typhimurium LT2 SGSC1412}	tigr|STM0259
STM0260	0.361573	0.00152804	0.867282	0.268149	3.0801	0.000312286	0.879788	0.232897	-1.46764	-0.205428	1.62298	-0.184772	1570	4342.14	11672.5	13458.7	14000	4545.3	12933.3	14700.5	transcriptional regulator for nitrite reductase (cytochrome c552) (dniR) [3.2.1.-] {Salmonella typhimurium LT2 SGSC1412}	tigr|STM0260
STM0261	1.47953	0.0252892	1.4497	0.00182333	2.09994	0.00209277	1.59439	0.0233575	0.565137	0.535757	1.07035	0.673004	1038	701.575	1276.67	880.64	1383.33	658.748	1516.67	951.252	hydroxyacylglutathione hydrolase (gloB) [3.1.2.6] {Salmonella typhimurium LT2 SGSC1412}	tigr|STM0261
STM0262	1.9518	0.0288464	1.26245	0.343688	1.73434	0.0404459	1.19824	0.464783	0.964808	0.336225	0.794383	0.260922	1816.67	930.763	1536.67	1217.21	1553.33	895.636	1753.33	1463.25	putative SAM-dependent methyltransferase (yafS) {Salmonella typhimurium LT2 SGSC1412}	tigr|STM0262
STM0263	1.64624	0.000108086	1.27001	0.0103804	2.13451	5.42085e-06	0.926379	0.0980879	0.719177	0.344842	1.09391	-0.110325	915.25	555.963	1542.5	1214.56	1225	573.902	1310	1414.11	RNase HI, degrades RNA of DNA-RNA hybrids (rnhA) [3.1.26.4] {Salmonella typhimurium LT2 SGSC1412}	tigr|STM0263
STM0264	0.948241	0.663995	0.839358	0.125281	0.779375	0.0761308	0.741197	0.0520705	-0.0766737	-0.252642	-0.35961	-0.43207	1642.5	1732.15	1322.5	1575.61	1277.5	1639.13	1412.5	1905.7	DNA polymerase III, epsilon subunit, 3-5 exonucleolytic (dnaQ) [2.7.7.7] {Salmonella typhimurium LT2 SGSC1412}	tigr|STM0264
STM0266	0.795922	0.488131	1.59308	0.186015	1.012	0.947731	1.53203	0.146715	-0.329302	0.67182	0.0172163	0.615446	383.5	481.831	473.333	297.118	482.5	476.776	506.75	330.77	putative cytoplasmic protein {Salmonella typhimurium LT2 SGSC1412}	tigr|STM0266
STM0267	0.493878	0.242087			1.72781	0.0117381	1.03541	0.750259	-1.01777		0.788942	0.0502091	100	202.479	98.3667	91.5868	210	121.541	154	148.733	putative cytoplasmic protein {Salmonella typhimurium LT2 SGSC1412}	tigr|STM0267
STM0268	1.66797	0.351828	1.1038	0.844877	0.983271	0.973633	1.10424	0.848918	0.738096	0.14248	-0.0243393	0.14306	1683.25	1009.16	626.25	567.358	1101.67	1120.41	783.75	709.761	putative cytoplasmic protein {Salmonella typhimurium LT2 SGSC1412}	tigr|STM0268
STM0269	1.1391	0.122201	1.36164	no replicates	1.66017	0.00869042	1.09909	0.748244	0.187898	0.445348	0.731334	0.136311	226.333	198.694	173	127.052	252.333	151.992	155	141.026	putative cytoplasmic protein {Salmonella typhimurium LT2 SGSC1412}	tigr|STM0269
STM0270	1.45508	0.378108	1.46723	0.509391	1.046	0.847065	1.11863	0.589912	0.5411	0.553097	0.0648896	0.161732	501	344.31	342.5	233.433	442.5	423.038	265	236.897	putative cytoplasmic protein {Salmonella typhimurium LT2 SGSC1412}	tigr|STM0270
STM0271	0.793348	0.0129361	1.40847	0.0314906	0.344005	0.000833429	1.3294	0.0999041	-0.333973	0.49413	-1.5395	0.410778	1460	1840.3	470.25	333.873	575.75	1673.67	542.75	408.266	putative cytoplasmic protein {Salmonella typhimurium LT2 SGSC1412}	tigr|STM0271
STM0272					0.677729	0.101102	0.818883	no replicates			-0.561219	-0.28827	95.3333	151.338	35.6333	62.1629	85.3333	125.911	123	150.205	putative ATPase with chaperone activity Homolog of {Salmonella typhimurium LT2 SGSC1412}	tigr|STM0272
STM0273													51.0667	79.928	38.0333	55.8777	61.1	67.2363	51.1333	57.6111	putative cytoplasmic protein {Salmonella typhimurium LT2 SGSC1412}	tigr|STM0273
STM0274	0.883349	0.541907					1.67964	no replicates	-0.178944			0.748149	166	187.921	67.45	73.894	139.675	87.3353	198	117.883	putative cytoplasmic protein {Salmonella typhimurium LT2 SGSC1412}	tigr|STM0274
STM0274A							1.30697	no replicates				0.386224	95.4667	93.8984	47.3333	71.3097	150.333	67.5654	120	91.8156	invasol SirA {Salmonella typhimurium LT2 SGSC1412}	tigr|STM0274A
STM0275			2.14159	0.0130319			1.26042	0.399816		1.09868		0.333907	124.2	109.552	224.333	104.751	153.25	58.3308	176	139.636	putative cytoplasmic protein {Salmonella typhimurium LT2 SGSC1412}	tigr|STM0275
STM0276	0.96375	0.701743	0.917064	0.671723	0.780085	0.117339	0.905824	0.325863	-0.0532685	-0.124905	-0.358296	-0.142697	345.333	358.322	220	239.896	223.333	286.293	221	243.977	putative cytoplasmic protein {Salmonella typhimurium LT2 SGSC1412}	tigr|STM0276
STM0277	0.645938	0.0800209	0.976219	0.830678	1.65218	0.0276366	1.39555	0.1007	-0.630533	-0.0347236	0.724373	0.480836	175	270.924	287.5	294.504	402	243.315	401.667	287.819	putative cytoplasmic protein {Salmonella typhimurium LT2 SGSC1412}	tigr|STM0277
STM0278	0.540068	0.0836868			0.902668	0.611013			-0.888786		-0.147733		97.9	181.273	37.1	64.1713	127	140.694	64.675	66.297	putative periplasmic protein {Salmonella typhimurium LT2 SGSC1412}	tigr|STM0278
STM0279	0.86977	0.619531	1.34559	0.218157	0.701244	0.2454	1.06473	0.849509	-0.201294	0.42824	-0.512012	0.0904819	266.333	306.211	192.5	143.06	151.567	216.14	193	181.267	putative cytoplasmic protein {Salmonella typhimurium LT2 SGSC1412}	tigr|STM0279
STM0280	0.696858	0.0773203			0.963382	0.827684	0.974586	0.82472	-0.521064		-0.0538209	-0.0371389	146.667	210.469	83.4667	84.4443	131	135.979	153	156.99	putative outer membrane lipoprotein {Salmonella typhimurium LT2 SGSC1412}	tigr|STM0280
STM0281													72.7333	38.7121	35	35.1017	59.6667	40.9732	33.1	30.4744	putative cytoplasmic protein {Salmonella typhimurium LT2 SGSC1412}	tigr|STM0281
STM0282	1.18717	0.719367	0.967929	0.917569	0.940584	0.842176	1.11372	0.808545	0.247526	-0.0470269	-0.0883718	0.155387	474.333	399.55	286.667	296.165	400.333	425.622	369.667	331.921	putative outer membrane protein, OmpA family {Salmonella typhimurium LT2 SGSC1412}	tigr|STM0282
STM0283	1.42957	0.0854707	1.0876	no replicates	0.718302	0.17766	0.8833	no replicates	0.515578	0.121152	-0.477338	-0.179024	5160	3609.48	2270	2087.16	3350	4663.78	3380	3826.56	putative inner membrane protein {Salmonella typhimurium LT2 SGSC1412}	tigr|STM0283
STM0284													71.1333	282.071	35.4333	63.3762	24.9	230.324	27.2	67.7654	putative shiga-like toxin A subunit {Salmonella typhimurium LT2 SGSC1412}	tigr|STM0284
STM0285	2.30859	0.00583267	2.05847	0.0460351	1.2191	0.125552	1.0153	0.610974	1.20701	1.04157	0.285821	0.0219126	524.5	227.195	200.5	97.4026	206.667	169.523	207.5	204.372	putative inner membrane protein {Salmonella typhimurium LT2 SGSC1412}	tigr|STM0285
STM0286	1.08604	0.874772	1.30441	0.619203	0.639603	0.330776	0.981752	0.928566	0.119081	0.383402	-0.644752	-0.0265693	712.667	656.205	555	425.478	426	666.038	326	332.059	putative cytoplasmic protein {Salmonella typhimurium LT2 SGSC1412}	tigr|STM0286
STM0287	0.86238	0.425051	1.24802	no replicates	1.48754	0.00478678	0.859861	0.214506	-0.213605	0.319637	0.572929	-0.217825	207	240.034	204	163.459	248.667	167.166	164	190.729	putative periplasmic protein {Salmonella typhimurium LT2 SGSC1412}	tigr|STM0287
STM0288	1.96284	0.0416721	1.60524	no replicates	1.4311	0.124305	1.04779	no replicates	0.972946	0.682789	0.517122	0.0673446	491	250.147	279	173.806	259	180.98	265	252.914	putative cytoplasmic protein {Salmonella typhimurium LT2 SGSC1412}	tigr|STM0288
STM0289	1.13945	0.414433			1.60647	0.10387	1.45239	no replicates	0.188335		0.683891	0.538425	223	195.709	65.7333	54.6566	183	113.915	192	132.196	putative cytoplasmic protein {Salmonella typhimurium LT2 SGSC1412}	tigr|STM0289
STM0290	0.647704	0.269515			1.01699	0.904817	1.22249	0.301365	-0.626593		0.0243015	0.289821	142	219.236	76.025	51.6308	133.5	131.27	145	118.611	putative cytoplasmic protein {Salmonella typhimurium LT2 SGSC1412}	tigr|STM0290
STM0291	0.793469	0.438858	1.22045	0.510121	0.905569	0.662167	1.10001	0.738085	-0.333754	0.287412	-0.143103	0.137517	851.667	1073.35	809.333	663.144	818.667	904.035	981.667	892.416	putative RHS-family protein {Salmonella typhimurium LT2 SGSC1412}	tigr|STM0291
STM0292	1.53368	0.051217	1.54468	0.00389716	1.5166	0.0826383	1.63804	0.0177892	0.617	0.627311	0.600841	0.711968	2850	1858.27	3130	2026.31	3333.33	2197.9	3850	2350.37	putative RHS-family protein {Salmonella typhimurium LT2 SGSC1412}	tigr|STM0292
STM0293	1.48168	0.0933387	1.33622	0.00195601	3.21811	7.94118e-06	1.34396	0.00141106	0.567238	0.418156	1.68621	0.426494	535.75	361.582	821.25	614.607	1005.5	312.451	1023	761.181	putative cytoplasmic protein {Salmonella typhimurium LT2 SGSC1412}	tigr|STM0293
STM0294	0.360547	0.203621	1.15916	0.137399	2.15898	0.000168621	1.66383	0.0127777	-1.47174	0.213078	1.11035	0.734504	116	321.734	474.333	409.205	702.333	325.308	816.667	490.837	putative cytoplasmic protein {Salmonella typhimurium LT2 SGSC1412}	tigr|STM0294
STM0295					0.927485	0.726001					-0.108605		50.2	180.078	47.8	94.9824	117.8	127.01	75.1	137.15	putative cytoplasmic protein {Salmonella typhimurium LT2 SGSC1412}	tigr|STM0295
STM0296													113.875	55.6679	68.525	54.0917	135.75	44.3088	88.625	75.691	putative cytoplasmic protein {Salmonella typhimurium LT2 SGSC1412}	tigr|STM0296
STM0297	2.69111	0.000497414			1.51465	0.00809963	1.16374	0.500685	1.4282		0.59898	0.218764	516.333	191.866	155	193.826	286	188.823	341.5	293.451	putative transposase {Salmonella typhimurium LT2 SGSC1412}	tigr|STM0297
STM0298													77.0333	82.1477	51.9667	40.4427	62.2667	50.9091	65.9333	49.1282	putative integrase core domain {Salmonella typhimurium LT2 SGSC1412}	tigr|STM0298
STM0299	0.826708	0.0812826	1.0929	0.540835	0.507347	0.00433725	1.21887	0.0182859	-0.274551	0.128165	-0.978954	0.285541	750.25	907.516	395	361.423	442.75	872.676	510.25	418.627	putative outer membrane protein (safA) {Salmonella typhimurium LT2 SGSC1412}	tigr|STM0299
STM0300	1.44781	0.0319949	1.48916	0.24109	1.16448	0.127491	1.28057	0.336283	0.533875	0.5745	0.21969	0.356782	489	337.751	349	234.36	284.75	244.529	326	254.575	putative fimbriae assembly chaparone (safB) {Salmonella typhimurium LT2 SGSC1412}	tigr|STM0300
STM0301	0.736034	0.265344	2.06688	0.170308	1.0819	0.742761	1.47648	0.263935	-0.442156	1.04746	0.113572	0.562161	478	649.427	775.333	375.122	712.333	658.407	508.5	344.4	putative fimbriae usher (safC) {Salmonella typhimurium LT2 SGSC1412}	tigr|STM0301
STM0302	2.22823	0.144313	1.54339	0.340619	0.935661	0.700449	1.98608	0.0532211	1.1559	0.626106	-0.0959427	0.989926	4095.67	1838.08	1239.75	803.262	2437.5	2605.11	920.333	463.391	putative fimbriae subunit (safD) {Salmonella typhimurium LT2 SGSC1412}	tigr|STM0302
STM0303	0.627612	0.0017391	1.03185	0.825678	0.75607	0.0182956	1.45383	0.00424832	-0.672056	0.0452351	-0.403407	0.539856	401.5	639.727	221	214.178	401.75	531.366	345	237.305	putative xylanase/chitin deacetylase (ybeJ) {Salmonella typhimurium LT2 SGSC1412}	tigr|STM0303
STM0304	0.51659	0.0620697	1.62699	0.0278624	1.03437	0.452845	1.53725	0.0385919	-0.952908	0.702201	0.0487581	0.620356	337	652.355	574.667	353.209	689.667	666.748	674.333	438.661	transcriptional regulator (sinR) {Salmonella typhimurium LT2 SGSC1412}	tigr|STM0304
STM0305	0.11688	0.238038	0.622334	0.274974	0.0938127	0.118456	0.661198	0.457106	-3.0969	-0.684238	-3.41407	-0.596846	1420	12149.2	417	670.058	712.5	7594.92	630	952.816	putative cytoplasmic protein {Salmonella typhimurium LT2 SGSC1412}	tigr|STM0305
STM0306	2.89054	0.102428	0.978264	0.93503	1.76172	0.132199	1.77161	0.209491	1.53134	-0.0317037	0.816982	0.825064	2166.33	749.456	298	304.621	1945	1104.04	1056.25	596.208	Homolog of sapA {Salmonella typhimurium LT2 SGSC1412}	tigr|STM0306
STM0307	2.079	0.000890621	1.64429	0.00406067	5.00654	2.54354e-07	1.49257	0.029388	1.05589	0.717467	2.32381	0.577798	403.5	194.083	1192.5	725.236	1347.5	269.148	1190	797.283	homology to Shigella VirG protein {Salmonella typhimurium LT2 SGSC1412}	tigr|STM0307
STM0308	1.94067	0.000199019	0.913717	0.121998	1.54896	0.00342316	0.891857	0.346948	0.956552	-0.130181	0.631301	-0.165116	1286.67	663.003	780.333	854.021	1096.67	708.001	1043	1169.47	putative amidohydrolase (yafV) {Salmonella typhimurium LT2 SGSC1412}	tigr|STM0308
STM0309	1.23646	0.0111509	0.905318	0.504978	0.069029	0.0119159	1.08995	0.587874	0.306214	-0.143504	-3.85665	0.124268	8285	6700.59	347.75	384.119	598.75	8673.89	397.333	364.541	putative acyl-CoA dehydrogenase (yafH) [1.3.99.-] {Salmonella typhimurium LT2 SGSC1412}	tigr|STM0309
STM0310	1.98528	6.37663e-06	0.894794	0.139066	0.951991	0.233713	0.830456	0.0197006	0.989339	-0.160372	-0.0709798	-0.268025	4387.5	2210.02	2422.5	2707.33	2352.5	2471.14	2465	2968.25	phosphoheptose isomerase (ghmA) [5.-.-.-] {Salmonella typhimurium LT2 SGSC1412}	tigr|STM0310
STM0311	1.17224	0.449255	1.37283	0.356493	1.41463	0.184208	1.37489	0.240526	0.229265	0.457151	0.500428	0.459317	2250	1919.41	2956.67	2153.71	3096.67	2189.03	3480	2531.11	putative glutamine amidotransferase (yafJ) {Salmonella typhimurium LT2 SGSC1412}	tigr|STM0311
STM0312	0.966012	0.833426	0.778739	0.184518	0.341878	0.0121506	0.100018	0.0124934	-0.0498871	-0.360788	-1.54845	-3.32167	1380.67	1429.24	2826.67	3629.8	455.333	1331.86	411.667	4115.94	putative periplasmic protein (yafK) {Salmonella typhimurium LT2 SGSC1412}	tigr|STM0312
STM0313	0.255785	0.00901752	0.357808	0.040752	0.18592	0.00926371	0.326369	0.00615291	-1.967	-1.48274	-2.42725	-1.61542	568.25	2221.59	463.667	1295.85	388.65	2090.42	471.333	1444.17	DNA polymerase IV, devoid of proofreading, damage-inducible (dinP) {Salmonella typhimurium LT2 SGSC1412}	tigr|STM0313
STM0315	0.0825826	0.0983698	0.420519	0.0743852	0.200774	0.0187197	0.342796	0.0657599	-3.59802	-1.24976	-2.31635	-1.54458	217.5	2633.73	570.333	1356.26	637.667	3176.04	582.667	1699.75	putative peptide chain release factor (prfH) {Salmonella typhimurium LT2 SGSC1412}	tigr|STM0315
STM0316	2.18724	0.0270215	1.23936	0.0200165	1.94318	0.000133786	1.15508	0.177797	1.12911	0.309591	0.958421	0.207997	4130	1888.23	4406.67	3555.61	4096.67	2108.23	4760	4120.92	aminoacyl-histidine dipeptidase (peptidase D) (pepD) [3.4.13.3] {Salmonella typhimurium LT2 SGSC1412}	tigr|STM0316
STM0317	0.610273	0.0023236	0.517336	0.00262623	0.886478	0.0280398	0.539549	0.000973214	-0.712473	-0.950827	-0.173844	-0.890173	1755	2875.76	2617.5	5059.58	2960	3339.06	3347.5	6204.25	guanine-hypoxanthine phosphoribosyltransferase (gpt) [2.4.2.22] {Salmonella typhimurium LT2 SGSC1412}	tigr|STM0317
STM0318	2.25137	0.000519244	1.23587	0.0053488	1.4835	0.0084304	1.1657	0.208235	1.1708	0.305522	0.569004	0.221193	1826.67	811.357	955.333	773.007	929	626.222	931.667	799.236	putative hydrolase of the alpha/beta superfamily (yafA) {Salmonella typhimurium LT2 SGSC1412}	tigr|STM0318
STM0319	1.31355	0.0548479	2.0457	0.010169	1.36	0.0260787	1.78085	0.00221947	0.393472	1.03259	0.443608	0.832566	9240	7034.37	12432.5	6077.38	10527.5	7740.8	12125	6808.54	transcriptional regulator of cryptic csgA gene for (crl) {Salmonella typhimurium LT2 SGSC1412}	tigr|STM0319
STM0320	1.09528	0.817665	0.718433	no replicates	1.347	0.386948	0.601673	0.32242	0.131296	-0.477074	0.429749	-0.732949	306.5	279.838	218	303.438	243	180.401	242	402.212	outer membrane pore protein e (e,ic,nmpab) (phoE) {Salmonella typhimurium LT2 SGSC1412}	tigr|STM0320
STM0321	0.694092	0.246268	1.59876	0.0670109	0.752349	0.144042	1.41668	0.145143	-0.526802	0.67695	-0.410526	0.502509	1088.5	1568.24	1813.33	1134.21	1382.33	1837.36	1780	1256.46	gamma-glutamate kinase (proB) [2.7.2.11] {Salmonella typhimurium LT2 SGSC1412}	tigr|STM0321
STM0322	0.553842	0.00411888	1.5998	0.00750909	2.93069	1.08528e-05	1.24367	0.00489257	-0.852455	0.677889	1.55124	0.314604	735	1327.09	4526.67	2829.52	3866.67	1319.37	4153.33	3339.58	gamma-glutamylphosphate reductase (proA) [1.2.1.41] {Salmonella typhimurium LT2 SGSC1412}	tigr|STM0322
STM0324	1.73001	0.0220853	1.25178	0.0270353	2.10298	5.87138e-05	1.48895	0.0106057	0.790783	0.323985	1.07244	0.574293	835.25	482.8	1235	986.592	1497.5	712.084	1635	1098.09	putative inner membrane protein {Salmonella typhimurium LT2 SGSC1412}	tigr|STM0324
STM0325	2.01945	0.000132194	1.38093	0.156659	1.74153	0.00038377	1.07629	0.28813	1.01396	0.465643	0.800358	0.106069	423.333	209.628	385	278.797	421	241.741	333.333	309.705	putative IS3 transposase {Salmonella typhimurium LT2 SGSC1412}	tigr|STM0325
STM0327	9.30754	2.41295e-05	1.4344	0.0292888	0.468602	0.00457961	1.74968	0.000864288	3.2184	0.520449	-1.09356	0.807091	64166.7	6894.05	4496.67	3134.87	4750	10136.5	6316.67	3610.18	putative cytoplasmic protein {Salmonella typhimurium LT2 SGSC1412}	tigr|STM0327
STM0328	0.984375	0.877289	1.37261	no replicates	0.555915	0.337326	0.883251	no replicates	-0.0227193	0.456926	-0.847065	-0.179105	384	390.095	257	187.234	145.7	262.091	248	280.781	putative permease {Salmonella typhimurium LT2 SGSC1412}	tigr|STM0328
STM0329	0.799784	0.207889			0.641323	0.101714			-0.322317		-0.640877		187.667	234.647	58.1333	63.0937	99.1	154.524	43	104.999	putative 3-isopropylmalate isomerase (dehydratase), subunit with LeuD {Salmonella typhimurium LT2 SGSC1412}	tigr|STM0329
STM0330	1.09395	0.421379			0.914368	0.463314	1.52095	no replicates	0.129545		-0.129153	0.604973	243	222.131	79.7667	59.9805	143	156.392	123	80.8705	putative 3-isopropylmalate isomerase (dehydratase), subunit with LeuC {Salmonella typhimurium LT2 SGSC1412}	tigr|STM0330
STM0331	1.15045	0.337691			1.1511	0.243152	1.2284	0.163636	0.202198		0.203014	0.296781	245.5	213.395	57.575	64.7269	226	196.334	138.5	112.748	putative fumarylacetoacetate (FAA) hydrolase {Salmonella typhimurium LT2 SGSC1412}	tigr|STM0331
STM0332	1.57968	0.000972776	1.3445	0.0252365	2.09092	0.000422101	1.8038	0.0270574	0.659634	0.427065	1.06414	0.851043	381.333	241.399	302.333	224.867	505.667	241.839	406.667	225.449	putative hydrolase or acyltransferase {Salmonella typhimurium LT2 SGSC1412}	tigr|STM0332
STM0333	2.04939	0.00902829	1.14581	0.150079	1.48941	0.0143233	1.35529	0.101851	1.0352	0.196372	0.57474	0.438599	921.333	449.564	615.667	537.319	821	551.225	809.333	597.167	putative transcriptional regulator, LysR family {Salmonella typhimurium LT2 SGSC1412}	tigr|STM0333
STM0334	1.64611	0.00272283	1.28113	0.0115144	1.53987	0.000143496	1.10493	0.303991	0.719064	0.357412	0.622808	0.143954	670.333	407.222	487	380.134	580	376.655	525.75	475.822	putative cytoplasmic protein {Salmonella typhimurium LT2 SGSC1412}	tigr|STM0334
STM0335	0.749695	0.320312			1.9573	0.0201708	1.20129	0.572703	-0.415623		0.968863	0.264582	166	221.423	139.333	138.682	286.5	146.375	222.333	185.079	putative outer membrane protein {Salmonella typhimurium LT2 SGSC1412}	tigr|STM0335
STM0336	0.861484	0.463054	1.53745	0.105482	2.72673	0.0722502	1.72636	0.114648	-0.215105	0.62054	1.44717	0.787736	188	218.228	378.333	246.078	513	188.138	509.667	295.226	putative fimbriae chaparone (stbE) {Salmonella typhimurium LT2 SGSC1412}	tigr|STM0336
STM0337	1.52292	0.491445	0.827892	no replicates	1.57061	0.0190693	0.809485	0.412587	0.60684	-0.272486	0.651329	-0.304923	344	225.882	281	339.416	228.5	145.484	220.333	272.189	putative fimbriae usher (stbD) {Salmonella typhimurium LT2 SGSC1412}	tigr|STM0337
STM0338													65.825	92.0811	65.3	41.9927	98	47.6446	63.25	54.4867	putative fimbriae usher (stbC) {Salmonella typhimurium LT2 SGSC1412}	tigr|STM0338
STM0339			0.670941	no replicates			0.891285	no replicates		-0.575743		-0.166042	215.775	77.4414	197	293.618	112.05	58.1175	329	369.13	putative fimbriae chaparone (stbB) {Salmonella typhimurium LT2 SGSC1412}	tigr|STM0339
STM0340													154.333	60.0396	61.4667	41.3632	88.5667	33.9583	46.7	55.1675	putative fimbriae major subunit (stbA) {Salmonella typhimurium LT2 SGSC1412}	tigr|STM0340
STM0341	1.05316	0.731663	0.932283	0.68185	1.6266	0.065071	0.93275	0.234965	0.0747292	-0.10116	0.70186	-0.100438	188	178.51	225.333	241.7	226.5	139.247	262.667	281.605	putative inner membrane protein {Salmonella typhimurium LT2 SGSC1412}	tigr|STM0341
STM0342	0.942283	0.715218	0.966088	0.723861	1.44772	0.0274448	0.948424	0.778392	-0.0857681	-0.0497731	0.53378	-0.0763966	259.333	275.218	289.333	299.49	282.75	195.308	298.5	314.733	putative periplasmic protein {Salmonella typhimurium LT2 SGSC1412}	tigr|STM0342
STM0343	0.654337	0.206688	1.28839	0.320919	0.750756	0.295019	1.16894	0.631499	-0.611893	0.365567	-0.413584	0.225198	757.667	1157.91	745	578.242	820.667	1093.12	850.333	727.441	putative Diguanylate cyclase/phosphodiesterase domain 1 {Salmonella typhimurium LT2 SGSC1412}	tigr|STM0343
STM0344	0.848981	0.0464932	0.995282	0.918166	2.04032	1.97895e-05	0.934066	0.298509	-0.236196	-0.00682309	1.0288	-0.0984039	517.5	609.554	1102.5	1107.73	1405	688.616	1312.5	1405.15	putative response regulator {Salmonella typhimurium LT2 SGSC1412}	tigr|STM0344
STM0345	1.51482	0.141932	1.24794	0.151954	2.98116	0.00468153	1.33364	0.117372	0.599147	0.319549	1.57587	0.415368	610.667	403.128	1113.33	892.137	1320	442.781	1376.67	1032.26	putative inner membrane protein {Salmonella typhimurium LT2 SGSC1412}	tigr|STM0345
STM0346	1.6534	0.323689	1.22018	0.764362	1.28519	0.466273	1.24666	0.106561	0.725436	0.28709	0.361978	0.318063	643	388.896	478.5	392.156	546	424.841	308.5	247.462	putative outer membrane protein Homolog of ail {Salmonella typhimurium LT2 SGSC1412}	tigr|STM0346
STM0347	1.02009	0.912593	1.35925	0.369396	0.367334	0.017824	2.08101	0.03754	0.0287021	0.44281	-1.44483	1.05728	989.667	970.172	299.5	220.342	277.333	754.989	388	186.448	putative response regulator {Salmonella typhimurium LT2 SGSC1412}	tigr|STM0347
STM0348													32.4	119.269	35.3	44.1664	37.9667	77.8139	36.0333	48.9057	putative inner membrane protein {Salmonella typhimurium LT2 SGSC1412}	tigr|STM0348
STM0349	0.392449	0.00572611	0.806379	0.493457	0.35875	0.00698271	0.791163	0.119935	-1.34942	-0.310471	-1.47895	-0.337954	285.333	727.058	218	270.344	249.667	695.934	212.5	268.592	putative outer membrane lipoprotein {Salmonella typhimurium LT2 SGSC1412}	tigr|STM0349
STM0350	0.177016	0.00250306	0.228236	0.00010405	0.186162	0.0080917	0.197101	1.3934e-05	-2.49805	-2.1314	-2.42537	-2.343	763	4310.34	592.75	2597.09	870.333	4675.13	613.25	3111.36	homology to outer membrane efflux protein {Salmonella typhimurium LT2 SGSC1412}	tigr|STM0350
STM0351	0.889474	0.53767			0.76732	0.0881246	0.952522	0.650335	-0.168976		-0.3821	-0.0701751	201.75	226.82	56.375	84.6823	146	190.273	156	163.776	putative cation efflux system protein {Salmonella typhimurium LT2 SGSC1412}	tigr|STM0351
STM0352													71.9333	36.3324	35.2	44.964	40.5667	42.1898	38.5	30.3211	putative cation efflux pump {Salmonella typhimurium LT2 SGSC1412}	tigr|STM0352
STM0353	6.96021	0.00497586	3.64538	0.0228936	1.36685	0.158466			2.79913	1.86607	0.450859		1470	211.201	309.333	84.8563	208	152.174	110.975	78.2052	putative cation transport ATPase [3.6.1.-] {Salmonella typhimurium LT2 SGSC1412}	tigr|STM0353
STM0354	7.1128	0.00349203	3.6455	0.00217705	1.60691	0.00823285	1.27696	0.00473046	2.83042	1.86612	0.684285	0.352716	1630	229.165	541.667	148.585	298	185.45	181	141.743	putative transcriptional regulator {Salmonella typhimurium LT2 SGSC1412}	tigr|STM0354
STM0355	6.96262	0.000153545	3.03553	0.00618695	3.04676	0.00038657	2.46245	0.00783078	2.79963	1.60195	1.60728	1.3001	5510	791.369	2650	872.993	2630	863.212	2510	1019.31	putative Copper chaperone {Salmonella typhimurium LT2 SGSC1412}	tigr|STM0355
STM0356					1.83505	0.0601501	0.840167	0.3021			0.87582	-0.251253	184.667	83.4196	123.2	116.079	281	153.129	167	198.77	putative inner membrane protein {Salmonella typhimurium LT2 SGSC1412}	tigr|STM0356
STM0357	1.1828	0.535845	1.54153	0.16629	1.81673	0.0234391	1.41441	0.0453787	0.242206	0.624364	0.861341	0.5002	571.5	483.176	1245	807.639	1586.67	873.366	1633.33	1154.78	DNA methylase restriction system (mod) {Salmonella typhimurium LT2 SGSC1412}	tigr|STM0357
STM0358	0.903892	0.563925	1.87617	0.0299912	4.13474	0.00117275	1.6105	0.0974014	-0.145778	0.907792	2.0478	0.687512	401.667	444.375	1906.67	1016.25	2230	539.333	1973.33	1225.29	DNA restriction (DNA helicase (res) {Salmonella typhimurium LT2 SGSC1412}	tigr|STM0358
STM0359	0.769095	0.0657111	1.61007	0.0101382	0.234156	0.00800481	3.17479	0.00128353	-0.378767	0.687128	-2.09446	1.66666	9990	12989.3	2206.67	1370.54	3726.67	15915.3	5320	1675.7	putative cytoplasmic protein {Salmonella typhimurium LT2 SGSC1412}	tigr|STM0359
STM0360	0.65716	0.00215606	1.37733	no replicates	0.184037	0.00276159	2.24921	0.0027899	-0.605684	0.461874	-2.44193	1.16942	1077.5	1639.63	189	137.222	291.75	1585.28	310.75	138.16	cytochrome BD2 subunit I [1.2.1.41] {Salmonella typhimurium LT2 SGSC1412}	tigr|STM0360
STM0361	0.545149	0.0315071	1.17483	0.164168	0.353859	0.00591572	1.43678	0.00418201	-0.875278	0.232451	-1.49875	0.52284	1833.33	3363	623.333	530.574	1200	3391.18	1070	744.721	cytochrome BD2 subunit II [1.2.1.41] {Salmonella typhimurium LT2 SGSC1412}	tigr|STM0361
STM0362	0.977669	0.811866	1.12756	0.0140897	0.985548	0.836753	1.66523	0.0267274	-0.0325816	0.17321	-0.0210021	0.73572	515.333	527.104	289	256.305	506.667	514.096	433.667	260.425	putative cytoplasmic protein {Salmonella typhimurium LT2 SGSC1412}	tigr|STM0362
STM0363	1.98218	0.139745	0.78628	0.341913	1.91271	0.179574	0.603694	0.337528	0.987091	-0.346885	0.935619	-0.72811	3143.33	1585.79	1590	2022.18	3453.33	1805.47	2686.67	4450.38	putative transcription regulator, AraC family {Salmonella typhimurium LT2 SGSC1412}	tigr|STM0363
STM0364	1.64928	0.138614	0.851188	0.429026	2.28315	0.0186128	0.996475	0.983291	0.721832	-0.23245	1.19102	-0.00509391	709	429.886	751.333	882.688	1254.33	549.388	1047.67	1051.37	ferrioxamine receptor (foxA) {Salmonella typhimurium LT2 SGSC1412}	tigr|STM0364
STM0365	1.85827	0.000452428	1.2132	0.0279368	1.12214	0.0504911	1.31014	0.00626287	0.893961	0.278823	0.166258	0.389718	1343.33	722.894	552	454.993	732.667	652.917	727	554.904	paral putative transport protein (yahN) {Salmonella typhimurium LT2 SGSC1412}	tigr|STM0365
STM0366	9.19668	2.06396e-06	1.24949	0.221388	0.565834	0.00366616	4.22984	0.000159317	3.20111	0.321338	-0.82155	2.0806	23966.7	2606.01	406	324.933	1653.33	2921.94	1980	468.102	putative periplasmic protein (yahO) {Salmonella typhimurium LT2 SGSC1412}	tigr|STM0366
STM0367	2.25378	9.8084e-05	1.61485	no replicates	0.542979	0.0157598	1.11421	0.153385	1.17234	0.691399	-0.88103	0.156015	937.333	415.895	176	108.989	142.333	262.134	163.667	146.891	regulator for prp operon (EBP family) (prpR) {Salmonella typhimurium LT2 SGSC1412}	tigr|STM0367
STM0368	1.1594	0.224283			0.600632	0.0822272			0.213377		-0.735447		210.667	181.703	59.425	33.0644	88	146.512	71.45	30.9089	putative carboxyphosphonoenolpyruvate mutase (prpB) [2.7.8.23] {Salmonella typhimurium LT2 SGSC1412}	tigr|STM0368
STM0369	1.53502	0.407457			1.14638	0.701384	1.20503	0.410193	0.618256		0.197091	0.269074	380	247.554	109.167	76.0551	188.7	164.604	212	175.929	putative citrate synthase (prpC) [4.1.3.31] {Salmonella typhimurium LT2 SGSC1412}	tigr|STM0369
STM0370							1.31192	no replicates				0.391681	62.575	68.4115	53.2	40.3725	75.875	35.5604	137	104.427	putative protein in propionate catabolism (prpD) {Salmonella typhimurium LT2 SGSC1412}	tigr|STM0370
STM0371	1.12394	0.357016	1.26798	0.475575	1.10327	0.757854	0.998814	0.996498	0.168562	0.342534	0.141786	-0.00171263	382	339.877	253	199.53	273.667	248.05	226	226.268	putative acetyl-CoA synthetase, propionate catabolism operon (prpE) {Salmonella typhimurium LT2 SGSC1412}	tigr|STM0371
STM0372	1.81301	0.000193378	1.54441	0.0029647	2.83711	0.000108601	1.50329	0.00944081	0.858387	0.627058	1.50442	0.588119	9100	5019.28	14866.7	9626.1	14133.3	4981.59	17366.7	11552.5	5-aminolevulinate dehydratase ( porphobilinogen synthase) (hemB) [4.2.1.24] {Salmonella typhimurium LT2 SGSC1412}	tigr|STM0372
STM0373	1.37914	0.257601	0.874628	0.589034	1.57757	0.0731982	0.971455	0.919242	0.463769	-0.193259	0.657704	-0.0417805	1518	1100.69	1558.25	1781.62	2072	1313.41	1733.33	1784.26	flagellar protein similar to 3rd module of (yaiU) {Salmonella typhimurium LT2 SGSC1412}	tigr|STM0373
STM0374	0.416687	0.114798	0.794252	0.668263	1.25622	0.416818	0.722392	0.516958	-1.26296	-0.332331	0.329091	-0.469146	156	374.382	370.5	466.477	521	414.736	410.5	568.251	putative inner membrane protein (yaiV) {Salmonella typhimurium LT2 SGSC1412}	tigr|STM0374
STM0375	1.17228	0.0718785	1.35125	0.0504116	1.23463	0.0458923	1.31816	0.104062	0.229312	0.43429	0.304075	0.398529	1580	1347.81	2010	1487.52	1943.33	1574.02	2113.33	1603.24	penicillin- binding protein (ampH) {Salmonella typhimurium LT2 SGSC1412}	tigr|STM0375
STM0376	1.38199	0.291981	1.20209	0.275445	3.46563	0.000961918	1.46199	0.113653	0.466751	0.265546	1.79312	0.547933	813	588.281	1533.33	1275.56	2253.33	650.195	2186.67	1495.68	putative ABC superfamily transporter (sbmA) {Salmonella typhimurium LT2 SGSC1412}	tigr|STM0376
STM0377	0.973218	0.837172	1.62389	0.00151579	6.8404	2.77157e-06	1.40293	0.0177366	-0.0391656	0.699457	2.77408	0.488444	247	253.797	662.25	407.816	962.667	140.732	656.25	467.771	putative outer membrane lipoprotein (yaiW) {Salmonella typhimurium LT2 SGSC1412}	tigr|STM0377
STM0378	4.99409	2.59674e-05	0.517863	3.60639e-05	0.487743	0.0034045	0.320272	0.000900988	2.32022	-0.949356	-1.03581	-1.64263	7776.67	1557.17	958	1849.91	732.333	1501.47	717	2238.72	putative inner membrane protein (yaiY) {Salmonella typhimurium LT2 SGSC1412}	tigr|STM0378
STM0379	2.59792	2.64233e-05	1.15231	0.0659709	0.384825	0.00493792	1.2871	0.0145043	1.37736	0.204526	-1.37773	0.364122	17433.3	6710.5	3020	2620.83	3193.33	8298.15	3750	2913.53	putative inner membrane protein (yaiZ) {Salmonella typhimurium LT2 SGSC1412}	tigr|STM0379
STM0380	1.98755	0.0041822	0.984805	0.894887	4.39956	6.58364e-06	0.908512	0.2615	0.990989	-0.0220902	2.13736	-0.138422	738	371.312	1080	1096.66	1500	340.943	1315	1447.42	D-alanine-D-alanine ligase A (ddlA) [6.3.2.4] {Salmonella typhimurium LT2 SGSC1412}	tigr|STM0380
STM0381	1.76712	9.30773e-05	0.782514	0.0945499	0.339415	0.000933394	1.28858	0.0098152	0.821399	-0.353811	-1.55888	0.365783	2310	1307.21	251	320.761	416	1225.64	416.5	323.224	putative inner membrane protein {Salmonella typhimurium LT2 SGSC1412}	tigr|STM0381
STM0382	1.06215	0.629451	0.428227	0.000150725	2.53946	0.0179949	0.37348	2.96744e-05	0.0869826	-1.22355	1.34452	-1.4209	275	258.91	399.25	932.332	491.5	193.545	372.25	996.707	putative permease {Salmonella typhimurium LT2 SGSC1412}	tigr|STM0382
STM0383	0.866996	0.16597	0.961723	0.674012	1.31021	0.00659515	0.74022	0.0652238	-0.205903	-0.0563063	0.389798	-0.433973	7250	8362.21	15133.3	15735.6	11500	8777.22	13566.7	18327.9	putative cytoplasmic protein (yaiB) {Salmonella typhimurium LT2 SGSC1412}	tigr|STM0383
STM0384	2.33628	0.0503373	0.526529	0.00126262	0.267901	0.00468887	0.632643	0.0745068	1.22421	-0.925414	-1.90023	-0.660536	13692.5	5860.82	1652.5	3138.48	2057.5	7680.06	2152.5	3402.39	induced by phosphate starvation (psiF) {Salmonella typhimurium LT2 SGSC1412}	tigr|STM0384
STM0385	1.02158	0.668437	1.18343	0.179656	0.80827	0.0185766	1.51734	0.0142205	0.0308013	0.242972	-0.307091	0.601547	1660	1624.93	1125	950.628	1460	1806.33	1556.67	1025.92	putative diguanylate cyclase/phosphodiesterase domain 1 (yaiC) {Salmonella typhimurium LT2 SGSC1412}	tigr|STM0385
STM0386	1.04863	0.788445	1.07206	0.774215	1.34541	0.148175	1.07627	0.693415	0.0685041	0.100391	0.428046	0.106044	3040	2899.02	3662.5	3416.31	4322.5	3212.78	4370	4060.31	pyrroline-5-carboxylate reductase (proC) [1.5.1.2] {Salmonella typhimurium LT2 SGSC1412}	tigr|STM0386
STM0387	1.67937	0.00024839	1.29086	0.0457122	0.881402	0.0758409	1.39375	0.00198884	0.747921	0.368334	-0.182128	0.478967	1776.67	1057.94	876.333	678.875	951.333	1079.34	1030	739.016	putative cytoplasmic protein (yaiI) {Salmonella typhimurium LT2 SGSC1412}	tigr|STM0387
STM0388	0.534038	0.0105353	1.53012	0.180966	1.58552	0.0554663	1.59745	0.145915	-0.904986	0.613645	0.664954	0.67577	2906.67	5442.81	8553.33	5589.98	8273.33	5218.07	10133.3	6343.45	shikimate kinase II (aroL) [2.7.1.71] {Salmonella typhimurium LT2 SGSC1412}	tigr|STM0388
STM0389	1.89583	0.00287614	2.01529	0.000897217	0.916445	0.284969	1.93822	0.00959226	0.922832	1.01099	-0.125881	0.954736	11350	5986.81	8673.33	4303.77	6540	7136.27	9136.67	4713.94	putative cytoplasmic protein (yaiA) {Salmonella typhimurium LT2 SGSC1412}	tigr|STM0389
STM0390	1.02395	0.670301	1.30425	0.0151618	1.65461	4.74071e-05	1.34809	0.00365261	0.0341501	0.383225	0.726495	0.430914	3255	3178.86	5642.5	4326.23	5612.5	3392.03	6597.5	4893.97	protein of aro operon, regulated by aroR (aroM) {Salmonella typhimurium LT2 SGSC1412}	tigr|STM0390
STM0391	1.31124	0.00333295	1.39679	0.0398867	1.45725	0.00283913	1.36922	0.00871737	0.390934	0.482116	0.543247	0.453354	5240	3996.21	6833.33	4892.17	5903.33	4051.01	7516.67	5489.74	putative cytoplasmic protein (yaiE) {Salmonella typhimurium LT2 SGSC1412}	tigr|STM0391
STM0392	0.579281	0.00418624	0.60544	0.00539136	0.889099	0.0753989	0.572266	0.00367559	-0.787664	-0.723944	-0.169585	-0.805242	719	1241.19	1056	1744.19	1230	1383.42	1190	2079.45	putative exonuclease involved in removal of stalled (rdgC) {Salmonella typhimurium LT2 SGSC1412}	tigr|STM0392
STM0393	1.40688	0.0714608	1.0998	0.174842	1.38008	0.0236022	1.30341	0.0473151	0.492501	0.137246	0.46475	0.382289	1886.67	1341.03	1493.33	1357.82	2073.33	1502.33	2050	1572.8	putative sugar kinase/putative transcriptional regulator (NagC/XylR familiy) (yajF) {Salmonella typhimurium LT2 SGSC1412}	tigr|STM0393
STM0394	1.73928	0.0790001	1.41723	0.44597	2.08983	0.025418	1.10289	0.707717	0.798492	0.503069	1.06339	0.141292	673	386.941	625	441.003	675.5	323.232	581.5	527.25	MFS family, arabinose polymer transporter (araJ) {Salmonella typhimurium LT2 SGSC1412}	tigr|STM0394
STM0395	0.775171	0.140196	2.51197	0.0521383	3.53543	5.75424e-05	1.89575	0.00170953	-0.367414	1.32882	1.82189	0.922771	176.333	227.477	976	388.54	883.667	249.946	910.667	480.372	ATP-dependent dsDNA exonuclease (sbcC) {Salmonella typhimurium LT2 SGSC1412}	tigr|STM0395
STM0396	2.02002	0.00448824	1.40022	0.091833	3.29696	0.000894718	1.10353	0.00455998	1.01437	0.485652	1.72114	0.142123	530.5	262.621	431.667	308.285	449.5	136.338	377	341.632	ATP-dependent dsDNA exonuclease (sbcD) {Salmonella typhimurium LT2 SGSC1412}	tigr|STM0396
STM0397	1.5121	7.1279e-05	1.25077	0.00912886	1.28849	0.000153694	1.17073	0.0205251	0.596555	0.322814	0.365676	0.227409	1470	972.157	1230	983.396	1298	1007.38	1326	1132.63	response regulator in two-component regulatory system with (phoB) {Salmonella typhimurium LT2 SGSC1412}	tigr|STM0397
STM0398	0.859853	0.289791	1.27503	0.166086	3.52502	2.51899e-05	1.6725	0.000899599	-0.217838	0.350529	1.81763	0.742007	300.333	349.284	1030.67	808.348	1420	402.834	1630	974.588	sensory kinase in two-component regulatory system with (phoR) [2.7.3.-] {Salmonella typhimurium LT2 SGSC1412}	tigr|STM0398
STM0399	0.903713	0.792883	0.695441	0.0682037	1.45427	0.000916356	0.603869	0.00577976	-0.146064	-0.524	0.540294	-0.727694	1490	1648.75	4696.67	6753.51	3853.33	2649.67	4690	7766.59	LIVCS family, branched chain amino acid transporter (brnQ) {Salmonella typhimurium LT2 SGSC1412}	tigr|STM0399
STM0400	0.675755	0.0155482	1.02874	0.787026	3.12543	5.77516e-05	1.00307	0.967107	-0.565428	0.0408791	1.64406	0.00442876	736.333	1089.65	3236.67	3146.24	3893.33	1245.69	3933.33	3921.28	putative APC family, proline transporter (proY) {Salmonella typhimurium LT2 SGSC1412}	tigr|STM0400
STM0401	1.6622	0.000941416	1.15057	0.111312	2.05931	6.73808e-06	1.3078	0.0173899	0.733098	0.20235	1.04216	0.38714	495	297.797	327	284.207	530.75	257.732	444	339.502	maltodextrin glucosidase (malZ) [3.2.1.20] {Salmonella typhimurium LT2 SGSC1412}	tigr|STM0401
STM0402	1.19422	0.672005	0.796867	0.478977	0.815808	0.479005	0.961424	0.884567	0.256072	-0.32759	-0.293698	-0.0567556	6053.33	5068.85	3286.67	4124.49	4563.33	5593.64	4966.67	5165.95	putative thiol - alkyl hydroperoxide reductase [3.2.1.20] {Salmonella typhimurium LT2 SGSC1412}	tigr|STM0402
STM0403	1.73003	0.000919015	1.1493	0.181123	1.03502	0.44975	1.05997	0.481053	0.790797	0.200757	0.049655	0.0840191	811	468.778	317.25	276.037	388	374.873	319.25	301.189	putative cytoplasmic protein (yajB) {Salmonella typhimurium LT2 SGSC1412}	tigr|STM0403
STM0404	1.00537	0.96241	1.07357	0.225502	1.65617	0.00198891	0.88069	0.445718	0.00772798	0.102416	0.727852	-0.183294	426	423.724	582.667	542.737	658.25	397.453	708.667	804.672	S-adenosylmethionine-tRNA ribosyltransferase-isomerase (queA) [5.-.-.-] {Salmonella typhimurium LT2 SGSC1412}	tigr|STM0404
STM0405	0.363125	0.00397635	0.723468	0.0749239	0.654158	0.0188429	0.631361	0.026542	-1.46146	-0.467	-0.612288	-0.663462	913	2514.28	1726.67	2386.65	1643.33	2512.13	1563.33	2476.13	tRNA-guanine transglycosylase (tgt) [2.4.2.29] {Salmonella typhimurium LT2 SGSC1412}	tigr|STM0405
STM0406	0.679588	0.0283123	1.27196	0.0550587	0.998095	0.981539	1.00452	0.961397	-0.557268	0.34705	-0.00275067	0.0065106	4816.67	7087.63	10206.7	8024.38	7230	7243.8	9166.67	9125.39	preprotein translocase IISP family, membrane subunit (yajC) {Salmonella typhimurium LT2 SGSC1412}	tigr|STM0406
STM0407	0.427602	0.000522092	1.3254	0.000943958	1.23995	0.00213717	1.15514	0.035508	-1.22566	0.40643	0.310279	0.208066	924	2160.89	3032.5	2287.99	2870	2314.61	2996.67	2594.21	preprotein translocase, IISP family, part of the (secD) {Salmonella typhimurium LT2 SGSC1412}	tigr|STM0407
STM0408	0.410455	0.00341418	1.15626	0.0588622	1.13592	0.0512574	1.06056	0.0636537	-1.2847	0.209467	0.183864	0.0848269	1140	2777.41	2906.67	2513.85	3380	2975.56	3083.33	2907.27	preprotein translocase, IISP family, membrane subunit (secF) {Salmonella typhimurium LT2 SGSC1412}	tigr|STM0408
STM0409	1.09161	0.120435	0.7147	0.0247636	1.04501	0.486033	0.619505	0.00481747	0.126456	-0.48459	0.0635121	-0.690812	675.667	618.964	535.667	749.499	627	599.996	540.667	872.74	hypothetical protein {Salmonella typhimurium LT2 SGSC1412}	tigr|STM0409
STM0410	1.08101	0.302097	1.34139	0.113137	1.84275	0.00093372	1.27327	0.0340486	0.112384	0.423729	0.88186	0.348542	315.667	292.01	430	320.563	499	270.791	461	362.059	putative regulatory protein {Salmonella typhimurium LT2 SGSC1412}	tigr|STM0410
STM0411	1.89795	5.95526e-05	0.860329	0.0265491	0.973907	0.59299	1.06551	0.439638	0.924444	-0.21704	-0.0381445	0.0915386	5432.5	2862.29	2257.5	2624	3160	3244.66	3455	3242.59	putative cytoplasmic protein (yajD) {Salmonella typhimurium LT2 SGSC1412}	tigr|STM0411
STM0412	1.04476	0.797121	0.868198	0.603634	0.828442	0.407018	0.980603	0.956893	0.0631776	-0.203905	-0.271527	-0.0282589	1010.75	967.443	672.5	774.593	843.75	1018.48	971.333	990.547	putative inner membrane protein {Salmonella typhimurium LT2 SGSC1412}	tigr|STM0412
STM0413	0.546003	0.0857569	1.0209	0.951987	0.31372	0.0244133	1.19104	0.443352	-0.873019	0.0298441	-1.67245	0.25222	1093	2001.82	518.667	508.048	660	2103.79	623	523.073	nucleoside channel receptor of phage T6 and (tsx) {Salmonella typhimurium LT2 SGSC1412}	tigr|STM0413
STM0414	1.89389	0.0483685	0.577653	0.191092	0.973612	0.919952	0.399191	0.084052	0.92135	-0.791725	-0.0385813	-1.32485	1438.33	759.461	626.667	1084.85	654	671.726	519.333	1300.96	putative outer membrane lipoprotein (yajI) {Salmonella typhimurium LT2 SGSC1412}	tigr|STM0414
STM0415	1.79101	3.50942e-05	0.993339	0.605216	0.948095	0.229433	1.02589	0.550119	0.84077	-0.00964179	-0.076897	0.036882	1915	1069.23	1025	1031.87	1105	1165.5	1217.5	1186.77	putative transcriptional regulator (ybaD) {Salmonella typhimurium LT2 SGSC1412}	tigr|STM0415
STM0416	1.39777	0.00370334	1.00225	0.946337	0.800632	0.00597524	0.905802	0.260765	0.483128	0.00323767	-0.32079	-0.142733	2260	1616.86	1562.5	1559	1517.5	1895.38	1580	1744.31	bifunctional pyrimidine deaminase/reductase in pathway of riboflavin (ribD) [3.5.4.26] {Salmonella typhimurium LT2 SGSC1412}	tigr|STM0416
STM0417	1.27604	0.00512885	1.27258	0.216769	1.62397	0.000338184	1.29399	0.0512702	0.351674	0.347754	0.699529	0.371822	1983.33	1554.29	2800	2200.26	3110	1915.06	3186.67	2462.67	riboflavin synthase, beta chain (ribH) [2.5.1.9] {Salmonella typhimurium LT2 SGSC1412}	tigr|STM0417
STM0418	0.851538	0.590459	1.23801	0.50602	2.08576	0.0728006	1.16939	0.597503	-0.231858	0.308023	1.06057	0.225756	3906.67	4587.78	8010	6470.06	9663.33	4633	8193.33	7006.51	transcription termination L factor (nusB) {Salmonella typhimurium LT2 SGSC1412}	tigr|STM0418
STM0419	1.1483	0.598121	1.66517	0.161122	3.77504	0.0282223	1.53183	0.209969	0.199504	0.735672	1.91649	0.615253	748	651.396	2420	1453.3	2975	788.071	2480	1618.98	thiamin-monophosphate kinase (thiL) [2.7.4.16] {Salmonella typhimurium LT2 SGSC1412}	tigr|STM0419
STM0420	0.962453	0.915602	1.12995	0.000745368	1.98119	0.00932652	1.0312	0.653355	-0.0552122	0.176253	0.986364	0.0443249	1042.67	1083.34	1730	1531.05	2456.67	1240	1830	1774.63	phosphatidylglycerophosphatase A (pgpA) [3.1.3.27] {Salmonella typhimurium LT2 SGSC1412}	tigr|STM0420
STM0421	7.05018	1.1242e-08	0.959994	0.204228	0.546447	0.000595222	1.61989	0.00286932	2.81766	-0.0589032	-0.871846	0.695897	18325	2599.23	1000.25	1041.93	1790	3275.7	1735	1071.06	putative oxidoreductase / K + channel protein (yajO) {Salmonella typhimurium LT2 SGSC1412}	tigr|STM0421
STM0422	0.78423	0.0340034	1.48435	0.0479489	3.2024	3.84552e-05	1.39838	0.0539161	-0.350651	0.569836	1.67915	0.483759	1230	1568.42	5216.67	3514.43	5653.33	1765.34	5456.67	3902.13	1-deoxyxylulose-5-phosphate synthase flavoprotein (dxs) [2.2.-.-] {Salmonella typhimurium LT2 SGSC1412}	tigr|STM0422
STM0423	1.4509	0.00476993	1.17571	0.197612	1.33063	0.0128089	1.10753	0.301896	0.536946	0.233527	0.41211	0.147343	4526.67	3119.91	4596.67	3909.71	4430	3329.25	4970	4487.47	geranyltranstransferase (farnesyldiphosphate synthase) (ispA) [2.5.1.10] {Salmonella typhimurium LT2 SGSC1412}	tigr|STM0423
STM0424	1.31702	0.0408962	0.787661	0.0181111	0.721186	0.0122302	1.03452	0.764243	0.397279	-0.344353	-0.471556	0.0489632	2593.33	1969.09	1450	1840.89	1756.67	2435.8	2120	2049.26	exonuclease VII, small subunit (xseB) [3.1.11.6] {Salmonella typhimurium LT2 SGSC1412}	tigr|STM0424
STM0425	0.592299	0.00535418	1.29449	0.171691	2.36391	2.08331e-05	1.06916	0.140313	-0.755602	0.372386	1.24118	0.0964774	776	1310.15	3425	2645.83	3423.33	1448.16	3260	3049.12	sulfur transfer protein (from cys to ThiS (thiI) {Salmonella typhimurium LT2 SGSC1412}	tigr|STM0425
STM0426	1.39652	0.611271	1.1579	0.781844	0.817441	0.719269	1.07891	0.895351	0.481834	0.211511	-0.290814	0.10958	2492.67	1784.92	1148	991.45	1600	1957.33	1560	1445.9	2-aminoethylphosphonate transporter, memrane component (phnV) {Salmonella typhimurium LT2 SGSC1412}	tigr|STM0426
STM0427	1.40496	0.638392	1.19875	0.839545	0.657537	0.515023	1.36687	0.639141	0.490526	0.261534	-0.604855	0.450871	4272.33	3040.9	2499.5	2085.08	1675.5	2548.14	2031	1485.88	2-aminoethylphosphonate transporter, memrane component (phnU) {Salmonella typhimurium LT2 SGSC1412}	tigr|STM0427
STM0428	2.72375	0.171285	1.25005	0.731274	1.45523	0.337037	1.36	0.582972	1.4456	0.321986	0.54125	0.443606	1072.5	393.758	430	343.986	376.667	258.836	450	330.883	2-aminoethylphosphonate transporter,ATPase component (phnT) {Salmonella typhimurium LT2 SGSC1412}	tigr|STM0428
STM0429													98.7	99.3436	62.7	58.8899	107	92.241	51.0667	68.8955	2-aminoethylphosphonate transporter, periplasmic-binding component (phnS) {Salmonella typhimurium LT2 SGSC1412}	tigr|STM0429
STM0430	1.43387	0.0882559	0.970665	0.884415	1.04946	0.612759	0.923892	0.576988	0.51991	-0.0429539	0.0696502	-0.114204	1034	721.128	495	509.959	616.25	587.206	591.75	640.497	2-aminoethylphosphonate transport, repressor (phnR) {Salmonella typhimurium LT2 SGSC1412}	tigr|STM0430
STM0431							2.27135	no replicates				1.18355	72.025	90.8749	53.15	44.8982	101.225	79.0924	200	88.0532	2-aminoethylphosphonate transport (phnW) [2.6.1.-] {Salmonella typhimurium LT2 SGSC1412}	tigr|STM0431
STM0432	0.613357	0.28744					1.90019	0.01727	-0.7052			0.926144	104	169.559	37.8	54.6164	106.675	86.9794	143.5	75.5187	2-aminoethylphosphonate transport (phnX) [3.1.3.18] {Salmonella typhimurium LT2 SGSC1412}	tigr|STM0432
STM0433	1.12406	0.293679	0.869135	0.257501	0.785965	0.0178294	0.842466	0.44315	0.168723	-0.202348	-0.347462	-0.247309	3356.67	2986.19	2660	3060.51	3093.33	3935.71	2653.33	3149.48	4-methyl-5(beta-hydroxyethyl)-thiazole synthesis (thiJ) {Salmonella typhimurium LT2 SGSC1412}	tigr|STM0433
STM0434	1.25234	0.194466	0.609095	0.0824849	0.606369	0.0185255	0.616038	0.126177	0.324628	-0.715262	-0.721733	-0.698909	1553.33	1240.34	643.667	1056.76	681.667	1124.18	674.667	1095.17	ketopantoate reductase (apbA) [1.1.1.169] {Salmonella typhimurium LT2 SGSC1412}	tigr|STM0434
STM0435	1.05069	0.278149	0.763935	0.000142223	1.04188	0.356096	0.712402	0.00351747	0.07134	-0.388477	0.0591923	-0.489236	2832.5	2695.84	3187.5	4172.47	3230	3100.16	3277.5	4600.63	putative cytoplasmic protein (yajQ) {Salmonella typhimurium LT2 SGSC1412}	tigr|STM0435
STM0436	2.20173	0.00110726	1.59374	0.0207246	2.80949	0.00179995	1.61103	0.0155694	1.13864	0.672418	1.49031	0.687986	1160	526.858	1356.67	851.246	1280	455.599	1626.67	1009.7	putative MFS family transporter (yajR) {Salmonella typhimurium LT2 SGSC1412}	tigr|STM0436
STM0436A	0.850841	0.106783	0.880853	0.319171	1.3217	0.0216717	1.08991	0.37108	-0.233039	-0.183026	0.402395	0.124204	342.333	402.347	243.667	276.626	412.333	311.972	312	286.263	IS903 transposase {Salmonella typhimurium LT2 SGSC1412}	tigr|STM0436A
STM0437	0.5943	0.12219	1.13386	0.59028	0.724102	0.0876461	1.20421	0.381756	-0.750737	0.181245	-0.465736	0.268085	376.5	633.519	305.333	269.286	399	551.028	358	297.291	putative periplasmic protein {Salmonella typhimurium LT2 SGSC1412}	tigr|STM0437
STM0438	0.354025	0.143068	1.64244	no replicates	0.482881	0.134618	1.87038	no replicates	-1.49808	0.715839	-1.05026	0.903333	290	819.152	434	264.241	444	919.482	404	215.999	putative TPR repeat protein {Salmonella typhimurium LT2 SGSC1412}	tigr|STM0438
STM0439	1.25269	0.00167402			1.18799	0.00482878	3.719	2.52489e-05	0.325028		0.248523	1.89491	1482.5	1183.45	71.825	155.038	1407.5	1184.77	835	224.523	protohaeme IX farnesyltransferase (haeme O biosynthesis) (cyoE) [2.5.1.] {Salmonella typhimurium LT2 SGSC1412}	tigr|STM0439
STM0440	0.667851	0.0163273	1.08031	0.126778	0.653854	0.0193265	5.22463	0.00203493	-0.582402	0.111443	-0.612959	2.38533	3850	5764.76	464	429.507	3480	5322.29	3250	622.054	cytochrome o ubiquinol oxidase subunit IV (cyoD) {Salmonella typhimurium LT2 SGSC1412}	tigr|STM0440
STM0441	0.593293	0.00224985	1.54574	0.000650177	0.751243	0.00566933	5.01134	1.01887e-06	-0.753183	0.628301	-0.412649	2.3252	3930	6624.05	1049.5	678.961	4915	6542.49	4995	996.739	cytochrome o ubiquinol oxidase subunit III (cyoC) [1.10.2.-] {Salmonella typhimurium LT2 SGSC1412}	tigr|STM0441
STM0442	0.80559	0.06579	2.0037	0.0122492	0.663884	0.0130133	8.56351	0.00043978	-0.311882	1.00267	-0.590997	3.0982	3953.33	4907.38	622	310.425	3350	5046.06	3770	440.24	cytochrome o ubiquinol oxidase subunit I (cyoB) [1.10.2.-] {Salmonella typhimurium LT2 SGSC1412}	tigr|STM0442
STM0443	2.18178	6.32662e-05	1.24912	0.00240151	0.29898	0.00136063	2.64858	0.00114839	1.12551	0.320914	-1.74188	1.40522	19375	8880.36	1430	1144.8	3157.5	10560.9	3735	1410.19	cytochrome o ubiquinol oxidase subunit II (cyoA) [1.10.2.-] {Salmonella typhimurium LT2 SGSC1412}	tigr|STM0443
STM0444	0.825334	0.0641971	1.41136	0.0167397	3.31203	9.39122e-06	1.40155	0.00269539	-0.276949	0.497085	1.72771	0.48702	233	282.31	717	508.021	934.75	282.229	900.25	642.326	MFS family, muropeptide transporter (ampG) {Salmonella typhimurium LT2 SGSC1412}	tigr|STM0444
STM0445	1.95488	0.000468457	0.801618	0.192773	1.7063	0.000385863	1.15771	0.0287693	0.967082	-0.319013	0.770872	0.211273	1616.67	826.989	962.667	1200.9	1446.67	847.838	1510	1304.3	putative lipoprotein (yajG) {Salmonella typhimurium LT2 SGSC1412}	tigr|STM0445
STM0446	2.5011	3.31834e-05	0.901474	0.153903	0.357139	0.00504358	1.16129	0.121114	1.32256	-0.149642	-1.48544	0.215733	17466.7	6983.58	1893.33	2100.26	2853.33	7989.42	3103.33	2672.31	morphogene putative regulator of murein genes (BolA (bolA) {Salmonella typhimurium LT2 SGSC1412}	tigr|STM0446
STM0447	1.35524	0.0646389	0.930557	0.687613	1.27469	0.172606	1.01943	0.8872	0.438547	-0.103834	0.350144	0.0277691	2307.5	1702.65	2220	2385.67	2535	1988.72	2897.5	2842.26	peptidyl-prolyl cis/trans isomerase, trigger factor a molecular (tig) {Salmonella typhimurium LT2 SGSC1412}	tigr|STM0447
STM0448	2.56064	0.000227099	1.41139	0.0254613	0.962719	0.467154	1.30109	0.105596	1.3565	0.497118	-0.0548136	0.379724	13333.3	5207.04	5093.33	3608.73	5650	5868.8	5883.33	4521.84	proteolytic subunit of clpA-clpP ATP-dependent serine protease (clpP) [3.4.21.92] {Salmonella typhimurium LT2 SGSC1412}	tigr|STM0448
STM0449	1.39493	0.287822	1.32763	0.403485	2.63337	0.0679989	1.59791	0.255584	0.480193	0.408851	1.39691	0.676185	9683.33	6941.81	12846.7	9676.41	17516.7	6651.79	16650	10419.9	specificity component of clpA-clpP ATP-dependent serine protease (clpX) {Salmonella typhimurium LT2 SGSC1412}	tigr|STM0449
STM0450	1.51946	0.0210156	0.912495	0.586213	1.65938	0.0173594	1.09563	0.452345	0.603563	-0.132112	0.730647	0.131763	2005	1319.54	2092.5	2293.16	2575	1551.78	2930	2674.26	DNA-binding, ATP-dependent protease la cleaves RcsA and (lon) [3.4.21.53] {Salmonella typhimurium LT2 SGSC1412}	tigr|STM0450
STM0451	1.05086	0.608056	0.825706	0.02342	1.67999	0.000759678	1.17589	0.0111591	0.0715675	-0.2763	0.748454	0.233751	16200	15416	14600	17681.8	27066.7	16111.2	22266.7	18936	DNA-binding protein HU-beta, NS1 (HU-1) (hupB) {Salmonella typhimurium LT2 SGSC1412}	tigr|STM0451
STM0452	1.05829	0.299382	1.22194	0.0514435	3.24087	1.80882e-05	1.62125	0.0157096	0.0817361	0.289177	1.69638	0.697105	2060	1946.53	5226.67	4277.34	7063.33	2179.45	8133.33	5016.71	peptidyl prolyl isomerase (cypD) [5.2.1.8] {Salmonella typhimurium LT2 SGSC1412}	tigr|STM0452
STM0453	2.69708	1.86833e-05	1.55374	0.0137738	3.29393	5.55774e-05	1.46253	0.00387157	1.4314	0.635742	1.71981	0.548468	998.667	370.277	573	368.788	968.667	294.077	726.667	496.855	putative DNA uptake protein and related DNA-binding (ybaV) {Salmonella typhimurium LT2 SGSC1412}	tigr|STM0453
STM0454	1.90145	3.98202e-05	0.970963	0.710931	0.225464	0.00135053	1.79073	0.0276329	0.927098	-0.0425121	-2.14903	0.840546	4247.5	2233.82	240.25	247.435	540.75	2398.39	415.667	232.122	putative esterase (ybaW) {Salmonella typhimurium LT2 SGSC1412}	tigr|STM0454
STM0455	1.41736	0.00478482	1.15362	0.0478451	1.27919	0.00340786	1.07683	0.151277	0.503208	0.206167	0.355232	0.106789	3283.33	2316.51	3646.67	3161.07	3463.33	2707.44	3956.67	3674.37	putative (aluminum) resistance protein (ybaX) {Salmonella typhimurium LT2 SGSC1412}	tigr|STM0455
STM0456	3.59942	1.1133e-05			0.7766	0.0521169	0.947737	no replicates	1.84776		-0.364756	-0.0774409	1430	397.286	97.2	67.521	184	236.93	136	143.5	putative ABC transporter periplasmic binding protein (ybaE) {Salmonella typhimurium LT2 SGSC1412}	tigr|STM0456
STM0457	2.71425	0.00234929	0.54748	no replicates	1.90574	5.61951e-05	0.71905	0.0500654	1.44055	-0.869121	0.930349	-0.475836	611	225.109	167	305.034	359.25	188.51	224.5	312.217	putative hydrolase (cof) {Salmonella typhimurium LT2 SGSC1412}	tigr|STM0457
STM0458	0.355196	0.000841416	1.06308	0.595589	0.178804	0.00282067	1.03395	0.696887	-1.49331	0.0882466	-2.48355	0.0481622	805	2266.35	315.5	296.78	374.5	2094.47	360	348.18	putative cysteine synthase/cystathionine beta-synthase {Salmonella typhimurium LT2 SGSC1412}	tigr|STM0458
STM0459	1.00162	0.994715	0.646051	0.0719016	0.506357	0.0118124	0.777757	0.0612054	0.00234132	-0.63028	-0.981774	-0.362609	1966.67	1963.48	902.333	1396.69	1126.67	2225.05	1300	1671.47	putative transcriptional regulator (AsnC familiy) (ybaO) {Salmonella typhimurium LT2 SGSC1412}	tigr|STM0459
STM0460	0.575154	0.00623011	0.925036	0.106591	0.875086	0.0752235	1.02562	0.732863	-0.79798	-0.112419	-0.192503	0.0364897	601.75	1046.24	703.75	760.781	854	975.904	891	868.747	putative ABC superfamily (atp) transporter (mdlA) {Salmonella typhimurium LT2 SGSC1412}	tigr|STM0460
STM0461	0.78082	0.0296573	1.5253	0.00341087	2.36129	3.8371e-05	1.39454	0.0179139	-0.356937	0.60909	1.23958	0.479786	485	621.142	1420	930.967	1853.33	784.881	1570	1125.82	putative ABC superfamily (atp&membrane) transporter (mdlB) {Salmonella typhimurium LT2 SGSC1412}	tigr|STM0461
STM0462	0.505517	0.003823	3.68596	0.000115473	17.8847	2.43588e-08	2.45388	0.000150719	-0.984168	1.88204	4.16065	1.29506	196.25	388.216	23900	6484.06	10550	589.891	20200	8231.87	regulatory protein, P-II 2, for nitrogen assimilation (glnK) {Salmonella typhimurium LT2 SGSC1412}	tigr|STM0462
STM0463	1.16678	0.0725339	4.00969	0.00688071	18.4784	3.6059e-05	3.12203	0.00123025	0.222533	2.00349	4.20777	1.64248	326.333	279.687	25933.3	6467.66	12566.7	680.072	22366.7	7164.15	putative Amt family, ammonium transport protein (amtB) {Salmonella typhimurium LT2 SGSC1412}	tigr|STM0463
STM0464	2.13969	0.000142856	1.00135	0.985612	1.51811	0.0017411	1.17531	0.0197661	1.0974	0.00194085	0.602279	0.233046	3283.33	1534.49	1306.67	1304.91	2413.33	1589.69	1890	1608.08	acyl-CoA thioesterase II (tesB) [3.1.2.-] {Salmonella typhimurium LT2 SGSC1412}	tigr|STM0464
STM0465	3.04848	0.000199423	1.93689	0.0136605	0.869028	0.0914047	2.64201	0.000489014	1.60809	0.953741	-0.202526	1.40164	8220	2696.43	1646.67	850.16	2703.33	3110.76	2436.67	922.277	glycoprotein/polysaccharide metabolism (ybaY) {Salmonella typhimurium LT2 SGSC1412}	tigr|STM0465
STM0466	3.3141	6.33855e-05	1.04695	0.526397	0.817224	0.0339236	1.43387	0.00919837	1.72862	0.0661912	-0.291197	0.519916	6447.5	1945.48	1492.5	1425.57	1820	2227.05	2270	1583.13	putative methyltransferase (ybaZ) {Salmonella typhimurium LT2 SGSC1412}	tigr|STM0466
STM0468	3.93527	0.010136	0.64731	0.0734366	1.92072	0.0414806	0.825914	0.762539	1.97646	-0.627472	0.94165	-0.275937	1400	355.757	218	336.778	552	287.392	309	374.131	putative diguanylate cyclase/phosphodiesterase domain 2 (ylaB) {Salmonella typhimurium LT2 SGSC1412}	tigr|STM0468
STM0469	1.39831	0.0188201	0.122724	0.000481032	0.240942	0.00575151	0.259421	0.00583483	0.483689	-3.02651	-2.05324	-1.94663	4553.33	3256.3	221.333	1803.5	941.667	3908.28	653.667	2519.72	putative 50S ribosomal protein L31 (second copy) (rpmE2) {Salmonella typhimurium LT2 SGSC1412}	tigr|STM0469
STM0470	2.07518	7.59372e-05	0.146903	0.000774846	0.381231	0.00309245	0.371555	0.000678898	1.05324	-2.76707	-1.39126	-1.42835	7540	3633.42	428	2913.5	1626.67	4266.88	1360	3660.29	putative 50S ribosomal protein L36 (second copy) (rpmJ2) {Salmonella typhimurium LT2 SGSC1412}	tigr|STM0470
STM0471	4.96709	5.34908e-05	5.34383	0.00154845	1.81564	0.00139262	1.37586	0.00499902	2.3124	2.41787	0.86048	0.460333	9813.33	1975.67	11833.3	2214.39	3466.67	1909.33	3090	2245.87	putative inner membrane protein (ylaC) {Salmonella typhimurium LT2 SGSC1412}	tigr|STM0471
STM0472	1.54321	0.0220677	0.890859	0.16128	1.01569	0.800171	0.678933	0.00059932	0.625936	-0.166732	0.0224591	-0.558659	3763.33	2438.64	3283.33	3685.58	3030	2983.2	2876.67	4237.04	maltose o-acetyltransferase (maa) [2.3.1.-] {Salmonella typhimurium LT2 SGSC1412}	tigr|STM0472
STM0473	1.58547	0.000990655	0.988864	0.289054	0.574789	0.00499272	0.686584	0.0355625	0.664913	-0.0161564	-0.798894	-0.542491	14666.7	9250.66	8500	8595.73	6260	10890.9	6550	9539.98	hemolysin expression modulating protein (involved in environmental (hha) {Salmonella typhimurium LT2 SGSC1412}	tigr|STM0473
STM0474	1.00332	0.97733	0.744425	0.123191	0.466248	0.0211078	0.574888	0.0539438	0.00478196	-0.425801	-1.10083	-0.798647	9410	9378.86	5786.67	7773.34	5040	10809.7	5136.67	8935.08	putative cytoplasmic protein (ybaJ) {Salmonella typhimurium LT2 SGSC1412}	tigr|STM0474
STM0475	0.46191	0.00367799	1.42016	0.0217638	0.875659	0.123087	1.41899	0.0350165	-1.11431	0.50605	-0.191559	0.504862	819	1773.07	1900	1337.88	1600	1827.2	2113.33	1489.32	RND family, acridine efflux pump (acrB) {Salmonella typhimurium LT2 SGSC1412}	tigr|STM0475
STM0476	1.49843	0.00307557	1.28735	0.028103	0.678004	0.00634154	1.21932	0.0594757	0.583449	0.364409	-0.560634	0.286073	3696.67	2467.03	1880	1460.36	1863.33	2748.26	2070	1697.67	acridine efflux pump (acrA) {Salmonella typhimurium LT2 SGSC1412}	tigr|STM0476
STM0477	1.20004	0.293479	1.3198	0.0806928	1.31365	0.0889793	1.24107	0.249403	0.263088	0.400324	0.393576	0.311585	2096.67	1747.16	2946.67	2232.65	2586.67	1969.08	3420	2755.69	acrAB operon repressor (TetR/AcrR family) (acrR) {Salmonella typhimurium LT2 SGSC1412}	tigr|STM0477
STM0478	0.690133	0.0481848	1.12858	0.00888732	5.50606	7.44012e-06	0.818749	0.151873	-0.535054	0.174514	2.46102	-0.288507	307	444.842	3520	3118.95	2923.33	530.93	2956.67	3611.2	putative small-conductance mechanosensitive channel (aefA) {Salmonella typhimurium LT2 SGSC1412}	tigr|STM0478
STM0479	1.38471	0.223134	1.10356	0.677677	1.38038	0.244014	1.17189	0.560986	0.46958	0.142166	0.465068	0.228838	1620	1169.92	1740	1576.71	1906.67	1381.26	2053.33	1752.15	putative transposase {Salmonella typhimurium LT2 SGSC1412}	tigr|STM0479
STM0480	1.87576	0.0153332	0.982959	0.910022	2.20967	0.00171771	0.94568	0.759506	0.907477	-0.0247962	1.14383	-0.080576	430	229.24	312.5	317.917	474	214.512	348.25	368.253	putative inner membrane protein (ybaM) {Salmonella typhimurium LT2 SGSC1412}	tigr|STM0480
STM0481	1.08956	0.349807	1.01215	0.919295	0.940912	0.57245	1.01792	0.918345	0.123744	0.0174234	-0.0878677	0.0256198	1516.67	1392	1139	1125.33	1325	1408.21	1293.33	1270.57	primosomal replication protein N (priC) {Salmonella typhimurium LT2 SGSC1412}	tigr|STM0481
STM0482	1.84658	0.000502545	0.801154	0.131168	1.5193	0.00187437	0.787297	0.0140102	0.884859	-0.319849	0.603404	-0.345019	1930	1045.17	1323.33	1651.78	1706.67	1123.33	1486.67	1888.32	putative phage gene 58 (ybaN) {Salmonella typhimurium LT2 SGSC1412}	tigr|STM0482
STM0483	0.753524	0.0117408	1.01575	0.760222	1.92447	0.000150094	0.985853	0.84418	-0.408274	0.0225456	0.944463	-0.020556	1356.67	1800.43	3663.33	3606.53	4116.67	2139.11	4036.67	4094.59	adenine phosphoribosyltransferase (apt) [2.4.2.7] {Salmonella typhimurium LT2 SGSC1412}	tigr|STM0483
STM0484	0.889677	0.183312	0.99599	0.936648	2.32541	0.000144121	1.41278	0.0158149	-0.168646	-0.00579727	1.21748	0.498532	598.5	672.716	1196.67	1201.48	1773.33	762.59	2006.67	1420.37	DNA polymerase III, tau and gamma subunits (dnaX) [2.7.7.7] {Salmonella typhimurium LT2 SGSC1412}	tigr|STM0484
STM0485	0.737852	0.0203782	1.06071	0.38457	1.69327	0.00063171	1.23543	0.00420711	-0.438597	0.085033	0.759816	0.305019	1920	2602.15	5113.33	4820.66	5210	3076.88	7463.33	6041.06	putative cytoplasmic protein (ybaB) {Salmonella typhimurium LT2 SGSC1412}	tigr|STM0485
STM0486	0.481151	0.00133809	1.41308	0.007733	3.67608	8.38933e-05	1.57084	0.0144082	-1.05544	0.498838	1.87817	0.65154	1642.5	3413.69	11482.5	8125.89	13075	3556.78	14825	9437.6	putative recombination protein, gap repair (recR) {Salmonella typhimurium LT2 SGSC1412}	tigr|STM0486
STM0487	1.19236	0.173536	0.466928	0.00203104	1.67107	0.00473814	0.416288	0.00596835	0.253819	-1.09873	0.740775	-1.26435	545	457.077	558.667	1196.47	667	399.145	574.667	1380.45	chaperone Hsp90, heat shock protein C 62.5 (htpG) {Salmonella typhimurium LT2 SGSC1412}	tigr|STM0487
STM0488	0.281552	0.00111828	0.781414	0.0139592	0.889996	0.0620823	0.71007	0.000898347	-1.82853	-0.355842	-0.168129	-0.493968	1200	4262.09	5657.5	7240.08	3940	4426.99	5650	7956.97	adenylate kinase (adk) [2.7.4.3] {Salmonella typhimurium LT2 SGSC1412}	tigr|STM0488
STM0489	1.67687	0.310099	0.949917	0.886555	0.675093	0.253086	0.823276	0.561	0.745768	-0.0741268	-0.566842	-0.280552	1770	1055.54	1029.33	1083.6	1030.67	1526.7	1040	1263.25	ferrochelatase (hemH) [4.99.1.1] {Salmonella typhimurium LT2 SGSC1412}	tigr|STM0489
STM0490	0.986777	0.916782			0.891974	0.167056	0.570984	0.0304717	-0.0192036		-0.164927	-0.808478	357.5	362.29	149.667	193.433	260	291.488	151.667	265.623	acetyl esterase (aes) [3.1.1.-] {Salmonella typhimurium LT2 SGSC1412}	tigr|STM0490
STM0491	1.13318	0.10453	0.823809	0.142339	1.92841	1.43425e-05	0.887328	0.0708657	0.180381	-0.279619	0.947414	-0.172461	889.5	784.957	1085	1317.05	1647.5	854.329	1332.5	1501.7	inosine-guanosine kinase (gsk) [2.7.1.73] {Salmonella typhimurium LT2 SGSC1412}	tigr|STM0491
STM0492	1.14277	0.0792008	1.1482	0.133474	2.52347	6.48365e-05	1.23504	0.00595652	0.192541	0.199379	1.33541	0.304559	887.25	776.4	1632.5	1421.79	2155	853.984	1975	1599.14	putative CPA2 family transport protein (ybaL) {Salmonella typhimurium LT2 SGSC1412}	tigr|STM0492
STM0493	0.292202	0.0114056	0.582532	0.218912	1.61499	0.0169072	1.10002	0.542921	-1.77496	-0.779591	0.691529	0.137536	486.333	1664.37	1420	2437.63	3140	1944.28	3866.67	3515.07	putative MFS family of transport protein (fsr) {Salmonella typhimurium LT2 SGSC1412}	tigr|STM0493
STM0494	1.43479	0.114606	1.01194	0.925808	0.665457	0.0602998	0.944897	0.106599	0.520839	0.0171228	-0.587584	-0.0817707	1750	1219.69	736	727.316	799.667	1201.68	835	883.694	UDP-sugar hydrolase 5-nucleotidase (ushA) [3.6.1.45] {Salmonella typhimurium LT2 SGSC1412}	tigr|STM0494
STM0495	0.686835	0.00755511	0.77214	0.0510166	1.76617	0.000245319	0.920212	0.332441	-0.541965	-0.373065	0.820625	-0.119962	884.333	1287.55	1753.33	2270.74	2380	1347.55	2676.67	2908.75	putative cytoplasmic protein (ybaK) {Salmonella typhimurium LT2 SGSC1412}	tigr|STM0495
STM0496	0.862986	0.071772	0.808715	0.132842	1.34604	0.000499302	1.02527	0.172102	-0.21259	-0.306298	0.42872	0.0360043	764.667	886.07	731.333	904.316	1112.5	826.499	1217.5	1187.49	putative cytoplasmic protein (ybaP) {Salmonella typhimurium LT2 SGSC1412}	tigr|STM0496
STM0497	1.36936	0.360611	2.96476	0.00225288	0.559188	0.0692729	1.00233	0.990561	0.453497	1.56791	-0.838596	0.00336333	986.667	720.534	676	228.012	335	599.083	274.333	273.695	putative periplasmic protein {Salmonella typhimurium LT2 SGSC1412}	tigr|STM0497
STM0498	36.7857	9.14049e-09	17.0199	4.21913e-06	2.65119	9.6591e-07	2.83678	0.000293373	5.20107	4.08915	1.40664	1.50426	33425	908.642	11075	650.71	2010	758.149	1495	527.005	putative copper-transporting ATPase (copA) [3.6.3.4] {Salmonella typhimurium LT2 SGSC1412}	tigr|STM0498
STM0499	2.82712	0.0346967	1.25164	0.28102	0.780764	0.234142	1.00666	0.9795	1.49933	0.323825	-0.357042	0.00957391	7030	2486.63	3513.33	2806.97	2376.67	3044.03	3403.33	3380.82	putative heavy metal transcriptional repressor (MerR family) (cueR) {Salmonella typhimurium LT2 SGSC1412}	tigr|STM0499
STM0500	1.91332	8.27288e-06	1.5173	2.20834e-05	1.68731	9.20945e-05	1.59879	0.00516756	0.936079	0.601504	0.754728	0.676981	2967.5	1550.97	2147.5	1415.35	3002.5	1779.46	2782.5	1740.38	putative Membrane protein implicated in regulation of (ybbJ) {Salmonella typhimurium LT2 SGSC1412}	tigr|STM0500
STM0501	1.803	0.00102509	1.34515	0.021397	0.923124	0.182563	1.58462	0.00470748	0.850401	0.427767	-0.115404	0.664134	3446.67	1911.63	1686.67	1253.89	2060	2231.55	2186.67	1379.93	putative inner membrane protein (ybbK) {Salmonella typhimurium LT2 SGSC1412}	tigr|STM0501
STM0502	1.45685	0.0519281	1.06409	0.661514	1.61988	0.00107231	0.901669	0.819761	0.542854	0.0896261	0.695889	-0.14933	415.333	285.09	351	329.858	392.333	242.199	317.5	352.125	putative ABC-type sugar/spermidine/putrescine transport system, ATPase component (ybbL) {Salmonella typhimurium LT2 SGSC1412}	tigr|STM0502
STM0503	2.23225	0.00874966	1.28465	0.0988447	2.13071	0.000664069	1.3019	0.0879613	1.1585	0.361371	1.09133	0.380623	1095.67	490.836	939.75	731.525	1028	482.468	1060.25	814.385	putative YbbM family transport protein, metal resistance (ybbM) {Salmonella typhimurium LT2 SGSC1412}	tigr|STM0503
STM0504	1.323	0.347845	1.57844	0.336627	3.87922	0.0331781	1.70186	0.303012	0.403818	0.658498	1.95577	0.767109	965	729.4	3270	2071.67	3206.67	826.627	3856.67	2266.15	paral putative thioredoxin protein (ybbN) {Salmonella typhimurium LT2 SGSC1412}	tigr|STM0504
STM0505	1.71948	0.000242358	1.4461	0.0497663	1.86399	0.00999018	1.84566	0.0724976	0.781974	0.532171	0.898397	0.88414	1293.33	752.165	1613.33	1115.64	1810	971.034	2333.33	1264.22	putative oxidoreductase (ybbO) [1.-.-.-] {Salmonella typhimurium LT2 SGSC1412}	tigr|STM0505
STM0506	2.45364	0.00128072	1.12275	0.021491	1.99966	0.000142462	1.32391	0.0131547	1.29493	0.167036	0.999757	0.404803	2000	815.114	1266.67	1128.18	1570	785.132	1786.67	1349.54	multifunctional acyl-CoA thioesterase I also functions as (tesA) [3.1.2.-] {Salmonella typhimurium LT2 SGSC1412}	tigr|STM0506
STM0507	1.82623	0.0631723	1.2389	0.00669493	1.49446	0.0228927	1.48163	0.0521287	0.868867	0.309065	0.579621	0.567187	763	417.801	334.667	270.131	470.333	314.719	459.333	310.018	putative ABC superfamily (atp_bind) transporter (ybbA) {Salmonella typhimurium LT2 SGSC1412}	tigr|STM0507
STM0508	1.45563	0.00800667	1.72041	0.0145809	1.24059	0.0116368	1.45056	0.00140243	0.541639	0.78275	0.311023	0.536615	756.333	519.593	474.333	275.71	606.667	489.016	461	317.807	putative inner membrane protein (ybbP) {Salmonella typhimurium LT2 SGSC1412}	tigr|STM0508
STM0509	0.793283	0.53824	0.46013	0.0505206	0.785721	0.179774	0.437166	0.285346	-0.334092	-1.11989	-0.347912	-1.19375	1337	1685.4	1115	2423.23	1281.33	1630.77	1194.5	2732.37	putative outer membrane protein {Salmonella typhimurium LT2 SGSC1412}	tigr|STM0509
STM0510	3.38883	0.00165623	2.49047	0.0128543	7.22378	0.000298704	3.24181	0.0125917	1.76079	1.31642	2.85275	1.6968	8343.33	2462.01	17866.7	7174.02	19633.3	2717.87	28433.3	8770.82	putative ABC-type transport system ATPase component/cell division (sfbA) {Salmonella typhimurium LT2 SGSC1412}	tigr|STM0510
STM0511	2.20157	0.00021379	2.05855	0.00496852	7.92239	6.50051e-06	2.35624	0.000675086	1.13854	1.04163	2.98594	1.23649	1014	460.579	9480	4605.18	10063.3	1270.24	14266.7	6054.83	putative ABC-type transport system ATPase component/cell division (sfbB) {Salmonella typhimurium LT2 SGSC1412}	tigr|STM0511
STM0512	0.847646	0.0792382	1.97803	0.00210398	10.7061	6.07858e-07	2.37172	0.000297647	-0.238466	0.984063	3.42037	1.24593	1020	1203.33	14766.7	7465.35	19000	1774.68	21333.3	8994.88	putative binding-protein-dependent transport systems inner membrane component (sfbC) {Salmonella typhimurium LT2 SGSC1412}	tigr|STM0512
STM0513	1.3039	0.17484	0.899459	0.44986	1.39669	0.061322	0.745321	0.135121	0.382833	-0.15287	0.482007	-0.424067	1046.67	802.72	676.667	752.304	734.667	526.007	672.333	902.073	putative ATPase (ybbB) {Salmonella typhimurium LT2 SGSC1412}	tigr|STM0513
STM0514			2.09945	no replicates						1.07001			197	111.782	232	110.505	151.667	67.6404	108.9	109.51	putative transcriptional regulator, LysR family (ybbS) {Salmonella typhimurium LT2 SGSC1412}	tigr|STM0514
STM0515	1.93218	0.0470575			1.0742	0.476614	1.12151	no replicates	0.950232		0.103269	0.165446	411	212.713	78.5333	117.611	171.667	159.808	209	186.355	ureidoglycolate hydrolase (allA) {Salmonella typhimurium LT2 SGSC1412}	tigr|STM0515
STM0516	1.21965	0.00997007	0.654444	0.0353591	0.7591	0.031094	0.745902	0.00724893	0.286464	-0.611659	-0.397639	-0.422942	1616.67	1325.52	885	1352.29	1093.33	1440.3	1086.67	1456.85	putative regulatory protein (allR) {Salmonella typhimurium LT2 SGSC1412}	tigr|STM0516
STM0517	2.18822	0.227706			1.13847	0.751572	1.13736	0.398726	1.12976		0.187092	0.185689	631.667	288.667	111.567	103.758	355.333	312.116	208.5	183.319	glyoxylate carboligase (gcl) [4.1.1.47] {Salmonella typhimurium LT2 SGSC1412}	tigr|STM0517
STM0518	0.600396	0.12295			0.956985	0.865551	0.939352	no replicates	-0.736015		-0.0634321	-0.0902617	146.5	244.006	63.6	59.5892	158.5	165.624	169	179.911	glyoxylate -induced protein (gip) {Salmonella typhimurium LT2 SGSC1412}	tigr|STM0518
STM0519	0.658396	0.297339			0.757169	0.421935	1.09878	no replicates	-0.602974		-0.401312	0.135906	117	177.705	68.2667	77.2628	112.8	148.976	161	146.526	tartronic semialdehyde reductase (glxR) [1.1.1.60] {Salmonella typhimurium LT2 SGSC1412}	tigr|STM0519
STM0520	1.29227	0.499429	1.04461	no replicates	0.89102	0.597617	0.983677	0.688013	0.369911	0.0629606	-0.166471	-0.0237431	351.5	272.001	211	201.99	232	260.376	162	164.688	putative permease {Salmonella typhimurium LT2 SGSC1412}	tigr|STM0520
STM0521							1.99241	no replicates				0.994516	187.5	114.126	71.075	44.0389	120	97.3993	191	95.8637	putative cytoplasmic protein (ybbV) {Salmonella typhimurium LT2 SGSC1412}	tigr|STM0521
STM0522	1.49859	0.10911			1.31117	0.165747	0.897838	no replicates	0.583605		0.390856	-0.155473	291	194.183	59.1667	59.4478	276	210.499	319	355.298	putative NCS1 family, allantoin transport protein (allP) {Salmonella typhimurium LT2 SGSC1412}	tigr|STM0522
STM0523	0.705483	0.296684	0.78041	no replicates	0.559114	0.134884	1.16385	0.716555	-0.503316	-0.357695	-0.838785	0.218905	368.333	522.101	205	262.682	252.667	451.905	236	202.775	allantoinase (allB) [3.5.2.5] {Salmonella typhimurium LT2 SGSC1412}	tigr|STM0523
STM0524					0.59607	0.293066					-0.746446		93.075	144.882	46.725	50.498	75.5	126.663	61.975	47.0575	putative transport protein (ybbY) {Salmonella typhimurium LT2 SGSC1412}	tigr|STM0524
STM0525	0.802235	0.244503			1.12625	0.252896	1.71504	0.149557	-0.317903		0.171528	0.77824	195.5	243.694	43.7667	60.8118	131.667	116.907	180.5	105.246	glycerate kinase II (glxK) {Salmonella typhimurium LT2 SGSC1412}	tigr|STM0525
STM0526	1.27623	0.00541296	0.682925	0.197659	0.840464	0.257979	1.01941	0.159726	0.351885	-0.550201	-0.250742	0.0277317	703.333	551.103	219	320.679	406.667	483.86	331.333	325.025	putative glyoxylate utilization (ylbA) {Salmonella typhimurium LT2 SGSC1412}	tigr|STM0526
STM0527	0.912738	0.442504			0.688077	0.125767			-0.131727		-0.539357		172	188.444	39.2	67.8257	102	148.239	85.7667	111.034	allantoate amidohydrolase (allC) [3.5.3.-] {Salmonella typhimurium LT2 SGSC1412}	tigr|STM0527
STM0528	1.12199	0.433713			0.49955	0.241452			0.166058		-1.0013		250	222.819	56.65	36.8943	80.2	160.545	57.85	46.3771	ureidoglycolate dehydrogenase (allD) {Salmonella typhimurium LT2 SGSC1412}	tigr|STM0528
STM0529	0.267551	0.154517	0.759453	no replicates	0.20712	0.0354155	1.00219	no replicates	-1.90211	-0.396968	-2.27146	0.00315461	506.5	1893.09	228	300.216	325.667	1572.35	193	192.578	putative acyl-CoA synthetase, involved in protein transport (fdrA) {Salmonella typhimurium LT2 SGSC1412}	tigr|STM0529
STM0530													75.4	111.632	35.5	51.328	54.95	98.0126	31.125	46.698	putative cytoplasmic protein (ylbE) {Salmonella typhimurium LT2 SGSC1412}	tigr|STM0530
STM0531	1.09262	0.834133			0.713792	0.181302	0.587592	no replicates	0.127787		-0.486424	-0.767113	200.5	183.505	45.4333	72.6497	144.5	202.44	112	190.608	putative cytoplasmic protein (ylbF) {Salmonella typhimurium LT2 SGSC1412}	tigr|STM0531
STM0532													107.033	74.0831	44.8	58.378	106.033	70.8882	61.7	80.9702	putative carbamate kinase (arcC) [2.7.2.2] {Salmonella typhimurium LT2 SGSC1412}	tigr|STM0532
STM0533	1.44767	0.027852	5.11565	0.000769555	2.39051	0.00997876	3.28473	0.00200474	0.533728	2.35492	1.25732	1.71578	1254	866.222	7700	1505.18	2383.33	996.997	4097.5	1247.44	phosphoribosylaminoimidazole carboxylase = AIR carboxylase, CO(2)-fixing subunit (purK) [4.1.1.21] {Salmonella typhimurium LT2 SGSC1412}	tigr|STM0533
STM0534	1.10601	0.346103	3.9214	0.00410048	3.59014	0.000528265	2.68515	0.0186036	0.14536	1.97137	1.84404	1.425	304.667	275.465	2586.67	659.628	1033.33	287.825	2093.33	779.597	phosphoribosylaminoimidazole carboxylase = AIR carboxylase, catalytic subunit (purE) [4.1.1.21] {Salmonella typhimurium LT2 SGSC1412}	tigr|STM0534
STM0535	1.9558	0.0318082	1.62308	0.121219	4.24166	0.00206927	1.56452	0.0846156	0.967757	0.698734	2.08463	0.645724	951.333	486.417	2526.67	1556.71	2513.33	592.535	2636.67	1685.28	UDP-2,3-diacylglucosamine hydrolase (lpxH) {Salmonella typhimurium LT2 SGSC1412}	tigr|STM0535
STM0536	0.902466	0.225854	0.723884	0.0895522	1.02117	0.673122	0.739063	0.0173643	-0.148055	-0.46617	0.0302255	-0.43623	2926.67	3242.97	3290	4544.93	3746.67	3668.99	4053.33	5484.42	peptidyl-prolyl cis-trans isomerase B (rotamase B) (ppiB) [5.2.1.8] {Salmonella typhimurium LT2 SGSC1412}	tigr|STM0536
STM0537	0.804682	0.488372	0.804541	0.455282	0.495851	0.0551744	0.759246	0.375113	-0.313509	-0.313763	-1.01202	-0.397361	2637.5	3277.69	1998.75	2484.34	1752.75	3534.83	2077.5	2736.27	cysteine tRNA synthetase (cysS) [6.1.1.16] {Salmonella typhimurium LT2 SGSC1412}	tigr|STM0537
STM0538			2.46784	no replicates	2.12992	0.0435629	1.72289	0.00378619		1.30325	1.0908	0.784829	197.25	84.1489	202	81.853	276	129.582	249	144.525	putative outer membrane protein {Salmonella typhimurium LT2 SGSC1412}	tigr|STM0538
STM0539			1.94124	no replicates	1.67416	0.0942379	1.73948	0.0299358		0.956979	0.743434	0.798659	162.667	110.588	199	102.512	175	104.53	204.667	117.659	putative inner membrane protein {Salmonella typhimurium LT2 SGSC1412}	tigr|STM0539
STM0540	1.30245	0.017783	1.83908	0.0222694	0.903133	0.415119	1.35248	0.031812	0.381227	0.878983	-0.14699	0.435611	599.333	460.159	462.333	251.394	409.667	453.606	416	307.582	putative membrane-bound metal-dependent hydrolases (ybcI) {Salmonella typhimurium LT2 SGSC1412}	tigr|STM0540
STM0541	1.56823	0.00139194	2.16799	0.000485664	2.9721	1.20735e-05	1.90899	0.00173628	0.649141	1.11636	1.57148	0.932807	5430	3462.49	12200	5627.32	9530	3206.48	12533.3	6565.44	putative cytoplasmic protein (ybcJ) {Salmonella typhimurium LT2 SGSC1412}	tigr|STM0541
STM0542	1.51858	0.0101091	1.43356	0.123335	1.8413	0.0379784	1.37394	0.0737647	0.60272	0.519604	0.880727	0.45832	3116.67	2052.36	5010	3494.79	4355	2365.17	5183.33	3772.6	bifunctional 5,10-methylene-tetrahydrofolate dehydrogenase and 5,10-methylene-tetrahydrofolate cyclohydrolase (folD) [3.5.4.9] {Salmonella typhimurium LT2 SGSC1412}	tigr|STM0542
STM0543	0.729617	0.068232	4.56103	1.63557e-05	1.47076	0.000163469	3.02136	0.000359519	-0.454788	2.18936	0.556562	1.5952	480.25	658.222	1435	314.622	1087.5	739.414	1089.25	360.516	major type 1 subunit fimbrin (pilin) (fimA) {Salmonella typhimurium LT2 SGSC1412}	tigr|STM0543
STM0544	1.09586	0.186695	2.19441	0.0022101	1.50096	0.00825704	1.41145	0.00321423	0.132062	1.13383	0.585889	0.497173	206	187.98	278.75	127.027	229.667	153.013	232.25	164.548	fimbrial protein internal segment (fimI) {Salmonella typhimurium LT2 SGSC1412}	tigr|STM0544
STM0545	1.54399	0.0999798	3.28484	0.0858375	1.95475	0.0119615	1.38016	0.0372783	0.626667	1.71583	0.966984	0.464838	289	187.177	208	63.3211	251.5	128.661	167.333	121.242	periplasmic chaperone, required for type 1 fimbriae (fimC) {Salmonella typhimurium LT2 SGSC1412}	tigr|STM0545
STM0546	0.608355	0.27991			1.24746	0.113992			-0.717015		0.318996		107	175.884	100.075	43.3087	150.5	120.645	122.25	69.1342	outer membrane usher protein (fimD) {Salmonella typhimurium LT2 SGSC1412}	tigr|STM0546
STM0547	0.196802	0.119654	0.728615	0.0280629	0.116742	0.110341	0.692195	0.332585	-2.34519	-0.456772	-3.09861	-0.53075	539.5	2741.34	202	277.238	319	2732.53	300	433.404	minor fimbrial subunit (fimH) {Salmonella typhimurium LT2 SGSC1412}	tigr|STM0547
STM0548	1.42446	0.00954666	1.71954	0.0106513	2.57272	0.00182894	1.97149	0.0184688	0.51042	0.782026	1.3633	0.979287	251.667	176.675	285.667	166.129	366.5	142.456	325.667	165.188	putative fimbrial protein (fimF) {Salmonella typhimurium LT2 SGSC1412}	tigr|STM0548
STM0549			1.99952	no replicates						0.999653			92.2333	42.235	216	108.026	113.367	41.8482	76.6667	71.8632	fimbrial protein Z, putative transcriptional regulator (LuxR/UhpA (fimZ) {Salmonella typhimurium LT2 SGSC1412}	tigr|STM0549
STM0550							1.41422	no replicates				0.500011	136.225	102.078	76.2	49.3498	104.825	63.8638	122	86.2664	putative regulatory protein (fimY) {Salmonella typhimurium LT2 SGSC1412}	tigr|STM0550
STM0551					0.667696	0.309937					-0.582736		100.225	123.875	82.8	51.6232	86.2	129.101	76.3	58.9336	putative Diguanylate cyclase/phosphodiesterase domain 0 {Salmonella typhimurium LT2 SGSC1412}	tigr|STM0551
STM0552	1.33004	0.148634			1.59812	0.0822575	1.18829	0.671535	0.41147		0.676375	0.248885	352	264.654	105.9	76.6757	297	185.844	229	192.714	putative fimbrial protein (fimW) {Salmonella typhimurium LT2 SGSC1412}	tigr|STM0552
STM0554			1.43655	0.0880804			0.975283	0.82064		0.522606		-0.0361064	294	102.015	198	137.83	244.5	79.522	190.5	195.328	homology to integrase protein of phage {Salmonella typhimurium LT2 SGSC1412}	tigr|STM0554
STM0556	1.11183	0.0547404	1.56575	0.0100587	0.54362	0.00452532	1.58835	0.0255042	0.152935	0.646856	-0.879331	0.667525	1396.67	1256.19	706.333	451.114	636.333	1170.55	886.667	558.233	putative transposase {Salmonella typhimurium LT2 SGSC1412}	tigr|STM0556
STM0557	1.07455	0.63539	0.676468	0.144904	1.35457	0.051932	0.651881	0.0384845	0.103727	-0.563907	0.437837	-0.617319	389.5	362.479	412.5	609.785	421.667	311.291	477.667	732.751	putative inner membrane protein {Salmonella typhimurium LT2 SGSC1412}	tigr|STM0557
STM0558	1.32216	0.18679	0.513039	0.118438	0.905499	0.424171	0.64612	0.0871594	0.402898	-0.962859	-0.143214	-0.630127	427	322.956	193.5	377.164	218.5	241.303	282	436.452	putative glycosyltransferase (yfdH) {Salmonella typhimurium LT2 SGSC1412}	tigr|STM0558
STM0559							0.218108	no replicates				-2.19689	75.55	112.511	74.25	378.4	107.575	69.6665	116	531.847	putative glycosyl translocase (rfbI) {Salmonella typhimurium LT2 SGSC1412}	tigr|STM0559
STM0561													76.5	43.922	73.575	43.5365	154.75	39.0125	115.525	45.01	Sensor protein [2.7.3.-] {Salmonella typhimurium LT2 SGSC1412}	tigr|STM0561
STM0562	0.919903	0.171328	1.2877	0.00874415	0.976832	0.594755	1.28069	0.0116908	-0.120446	0.3648	-0.0338175	0.356919	1283.33	1395.07	1350	1048.38	1636.67	1675.48	1670	1303.99	putative transport protein {Salmonella typhimurium LT2 SGSC1412}	tigr|STM0562
STM0563	1.85195	0.00346434	1.28816	0.126883	1.35359	0.0518253	1.03461	0.235846	0.889045	0.365307	0.436791	0.0490856	459.333	248.027	185.5	144.004	243	179.523	227	219.407	putative transcriptional regulator (AraC/XylS family) {Salmonella typhimurium LT2 SGSC1412}	tigr|STM0563
STM0564			1.17075	no replicates	2.76622	0.0243731	1.42601	0.341543		0.227431	1.46792	0.511982	220.75	111.222	218	186.206	351	126.888	263.667	184.898	putative oxidoreductase {Salmonella typhimurium LT2 SGSC1412}	tigr|STM0564
STM0565													53.4333	82.4106	36.1333	41.8819	41.8667	50.5356	41.7667	51.5045	putative periplasmic protein {Salmonella typhimurium LT2 SGSC1412}	tigr|STM0565
STM0566	0.543333	0.110681			0.638257	0.0228588	1.0001	0.999161	-0.880092		-0.64779	0.000138781	296.333	545.399	126.567	155.136	221.333	346.778	183.667	183.649	putative inner membrane protein {Salmonella typhimurium LT2 SGSC1412}	tigr|STM0566
STM0567	1.51733	0.00378525	1.05307	0.434607	1.40992	0.00131226	1.36308	0.0434893	0.601534	0.0746011	0.495614	0.446875	746.333	491.873	609.667	578.942	791.667	561.497	900.333	660.512	putative ATPase involved in DNA repair {Salmonella typhimurium LT2 SGSC1412}	tigr|STM0567
STM0568	1.29826	0.0948994	1.03832	0.501857	1.44552	0.0464033	1.54152	0.0547912	0.376578	0.0542531	0.531591	0.624349	1366.67	1052.69	1196.67	1152.5	1743.33	1206.02	1790	1161.2	APC family, phenylalanene transporter (pheP) {Salmonella typhimurium LT2 SGSC1412}	tigr|STM0568
STM0569	2.19378	0.187745	1.63483	0.0723378	1.15797	0.754698	1.85922	0.0614177	1.13342	0.709144	0.211594	0.894701	3817.5	1740.15	1287.5	787.542	2427.5	2096.35	1595	857.885	putative transport (ybdG) {Salmonella typhimurium LT2 SGSC1412}	tigr|STM0569
STM0570	0.94686	0.43832	1.14912	0.363129	0.581633	0.00453615	1.21295	0.0782114	-0.0787767	0.200531	-0.781819	0.278518	799.5	844.37	346.25	301.317	436.25	750.044	432	356.157	outer membrane N-acetyl phenylalanine beta-naphthyl ester-cleaving esterase (apeE) {Salmonella typhimurium LT2 SGSC1412}	tigr|STM0570
STM0571	1.06884	0.830123	0.957814	0.854015	1.1151	0.543713	0.989131	0.950094	0.0960514	-0.0621821	0.157178	-0.0157671	530.25	496.097	308.75	322.348	494.25	443.232	419.5	424.11	putative inner membrane protein {Salmonella typhimurium LT2 SGSC1412}	tigr|STM0571
STM0572	1.18378	0.326474			0.685895	0.145465			0.243404		-0.543941		230	194.292	65.7667	50.4356	92.1	134.277	65.2333	76.6019	putative phosphosugar isomerases {Salmonella typhimurium LT2 SGSC1412}	tigr|STM0572
STM0573	1.11103	0.730225	0.818869	0.471803	0.431836	0.0305852	0.79716	0.535304	0.151903	-0.288296	-1.21145	-0.327059	2463.75	2217.53	1078.75	1317.37	1344	3112.3	958.75	1202.71	putative inner membrane protein {Salmonella typhimurium LT2 SGSC1412}	tigr|STM0573
STM0574	2.52324	0.0197489	1.07463	no replicates	1.07561	0.916141	1.04285	no replicates	1.33527	0.103842	0.105155	0.0605342	1330	527.101	653	607.65	416	386.757	939	900.415	putative transport protein, PTS system {Salmonella typhimurium LT2 SGSC1412}	tigr|STM0574
STM0575	1.43813	0.644732	1.14454	0.676804	0.766841	0.648802	1.27013	0.604121	0.524193	0.194768	-0.383001	0.344975	2474	1720.29	1360	1188.25	3086	4024.3	1855	1460.48	putative inner membrane protein {Salmonella typhimurium LT2 SGSC1412}	tigr|STM0575
STM0576	1.76582	0.290531			0.875497	0.776644	0.893955	no replicates	0.820335		-0.191826	-0.161726	350	198.209	40.9667	87.1718	126.95	145.003	207	231.555	putative transport protein, PTS system {Salmonella typhimurium LT2 SGSC1412}	tigr|STM0576
STM0577	0.880169	0.545851							-0.184147				152	172.694	67.8	53.7746	72.8	85.2395	45.075	63.306	putative transport protein, PTS system {Salmonella typhimurium LT2 SGSC1412}	tigr|STM0577
STM0578	0.713289	0.346464	0.325779	0.0177871	0.518022	0.0891194	0.407607	0.0408691	-0.487441	-1.61803	-0.948915	-1.29475	388	543.959	237.667	729.533	323.667	624.813	367.333	901.194	dihydropteridine reductase/oxygen-insensitive NAD(P)H nitroreductase (nfnB) [1.6.99.7] {Salmonella typhimurium LT2 SGSC1412}	tigr|STM0578
STM0579	1.18654	0.0562437	0.786716	0.109418	0.391352	0.00364092	0.933204	0.434346	0.246756	-0.346085	-1.35346	-0.0997356	3215	2709.57	928.333	1180.01	1253.33	3202.57	1120.67	1200.88	putative cytoplasmic protein (ybdF) {Salmonella typhimurium LT2 SGSC1412}	tigr|STM0579
STM0580	0.383021	0.000646956	0.432787	0.000376961	0.1821	0.00778017	0.402457	0.0022933	-1.3845	-1.20827	-2.45719	-1.31309	1140	2976.34	603	1393.29	587.667	3227.16	689.75	1713.85	putative regulatory protein {Salmonella typhimurium LT2 SGSC1412}	tigr|STM0580
STM0581	0.185571	0.00891817	0.214818	0.000891162	0.11615	0.0169796	0.234072	0.000562237	-2.42996	-2.21881	-3.10594	-2.09498	679.333	3660.78	325.333	1514.46	431.667	3716.47	444	1896.85	putative regulatory protein {Salmonella typhimurium LT2 SGSC1412}	tigr|STM0581
STM0582	1.33631	0.00226807	1.584	0.0175744	1.83868	0.000100261	1.61103	0.000755036	0.41825	0.663573	0.878672	0.687979	3060	2289.9	3913.33	2470.54	4526.67	2461.91	4666.67	2896.71	putative inner membrane protein (ybdJ) {Salmonella typhimurium LT2 SGSC1412}	tigr|STM0582
STM0583	2.22315	0.0266001	2.04551	0.0371427	1.72634	0.0309411	1.59598	0.046693	1.15261	1.03246	0.787716	0.674445	3550	1596.83	2776.67	1357.44	3026.67	1753.23	2810	1760.67	putative cytoplasmic protein (ybdK) {Salmonella typhimurium LT2 SGSC1412}	tigr|STM0583
STM0584			2.0075	0.000467092	7.0315	2.80113e-08	1.65542	9.94259e-05		1.0054	2.81383	0.727195	99.4	155.333	3145	1566.63	3475	494.205	2757.5	1665.74	enterochelin synthetase, component D (phoshpantetheinyltransferase) (entD) {Salmonella typhimurium LT2 SGSC1412}	tigr|STM0584
STM0585	1.87259	0.0776729	2.35469	0.0343609	14.1292	0.000265467	1.45437	0.187428	0.905032	1.23554	3.82061	0.540392	1700	907.836	15277.5	6488.12	16690	1181.24	10697.5	7355.43	outer membrane porin, receptor for ferric enterobactin (fepA) {Salmonella typhimurium LT2 SGSC1412}	tigr|STM0585
STM0586	0.534391	0.0985358	0.603027	0.00114025	0.271222	0.0174129	0.431035	0.0120562	-0.904032	-0.729705	-1.88246	-1.21412	14067.5	26324.4	6055	10041	9097.5	33542.7	5252.5	12185.8	enterochelin esterase (fes) {Salmonella typhimurium LT2 SGSC1412}	tigr|STM0586
STM0587	2.37467	0.000110218	1.19083	0.0141201	1.68194	0.000288462	0.746437	0.0566662	1.24773	0.251965	0.750127	-0.421907	3716.67	1565.13	2496.67	2096.58	2643.33	1571.6	1780	2384.66	putative cytoplasmic protein (ybdZ) {Salmonella typhimurium LT2 SGSC1412}	tigr|STM0587
STM0588	2.08972	0.000484903	1.53884	0.00436201	5.90093	1.68418e-07	1.95212	0.000716201	1.06331	0.621848	2.56094	0.965042	973	465.614	2610	1696.08	3820	647.356	3980	2038.81	enterobactin synthetase, component F (nonribosomal peptide synthetase) (entF) {Salmonella typhimurium LT2 SGSC1412}	tigr|STM0588
STM0589	0.785367	0.284859	1.23087	0.291431	2.2339	0.0217134	1.16819	0.385609	-0.348562	0.299683	1.15957	0.224272	1560	1986.33	4486.67	3645.11	4730	2117.37	4656.67	3986.23	ferric enterobactin (enterochelin) transporter (fepE) {Salmonella typhimurium LT2 SGSC1412}	tigr|STM0589
STM0590	1.64062	0.00988771	1.56406	0.100062	6.28952	7.09734e-07	1.56133	0.0151988	0.71424	0.645298	2.65295	0.642779	755	460.192	3940	2519.08	4636.67	737.206	3946.67	2527.75	ABC s+uperfamily (atp_bind), enterobactin transporter (fepC) {Salmonella typhimurium LT2 SGSC1412}	tigr|STM0590
STM0591	1.48458	0.381335	1.47528	0.249261	2.35138	0.0201491	1.16674	0.551747	0.570051	0.560989	1.23351	0.222484	1314.5	885.438	3833.33	2598.38	3850	1637.33	3766.67	3228.37	ABC superfamily (membrane), ferric enterobactin transporter (fepG) {Salmonella typhimurium LT2 SGSC1412}	tigr|STM0591
STM0592	1.78385	0.176953	1.34167	0.367319	2.72114	0.0299559	1.07557	0.802681	0.834991	0.424028	1.44421	0.105102	2670	1496.77	3850	2869.56	4746.67	1744.36	3700	3440.04	ABC superfamily (membrane), ferric enterobactin (enterochelin) transporter (fepD) {Salmonella typhimurium LT2 SGSC1412}	tigr|STM0592
STM0593	1.55335	0.53525	1.26903	0.724548	1.12543	0.860579	1.11672	0.87602	0.635385	0.34373	0.170472	0.159262	14166.7	9120.06	8060	6351.29	11393.3	10123.6	9884.33	8851.25	putative POT family transport protein (ybdA) {Salmonella typhimurium LT2 SGSC1412}	tigr|STM0593
STM0594	1.44056	0.263056	1.11652	0.662319	1.55438	0.0627666	0.876418	0.50619	0.526634	0.159015	0.636342	-0.190309	4390	3047.42	5110	4576.7	5485	3528.73	3985	4546.92	ABC superfamily (peri_perm), ferric enterobactin (enterochelin) tranporter (fepB) {Salmonella typhimurium LT2 SGSC1412}	tigr|STM0594
STM0595	0.803355	0.0873459	1.61944	0.0847705	1.20093	0.27839	0.96033	0.78989	-0.315891	0.695496	0.264151	-0.0583975	3836.67	4775.81	5396.67	3332.43	4830	4021.89	4396.67	4578.29	isochorismate synthetase, enterochelin biosynthesis (entC) [5.4.99.6] {Salmonella typhimurium LT2 SGSC1412}	tigr|STM0595
STM0596	0.760537	0.016204	2.66409	0.00118402	5.14757	1.10581e-06	2.24673	1.48017e-05	-0.39491	1.41364	2.36389	1.16783	442	581.168	4137.5	1553.07	3910	759.582	3990	1775.92	2,3-dihydroxybenzoate-AMP ligase (entE) [6.3.2.] {Salmonella typhimurium LT2 SGSC1412}	tigr|STM0596
STM0597	0.59349	0.0253587	2.4122	0.00948133	3.30263	7.22932e-05	2.38088	0.000515931	-0.752704	1.27035	1.72362	1.2515	410.333	691.39	3486.67	1445.43	3766.67	1140.5	4113.33	1727.65	2,3-dihydro-2,3-dihydroxybenzoate synthetase, isochorismatase (entB) [3.3.2.1] {Salmonella typhimurium LT2 SGSC1412}	tigr|STM0597
STM0598	0.609052	0.126762	2.27954	0.0349471	3.58412	0.0025028	1.78203	0.0550619	-0.715363	1.18874	1.84162	0.833518	613.667	1007.58	4126.67	1810.3	4090	1141.14	3930	2205.36	2,3-dihydro-2,3-dihydroxybenzoate dehydrogenase (entA) [1.3.1.28] {Salmonella typhimurium LT2 SGSC1412}	tigr|STM0598
STM0599	0.697486	0.013274	1.81778	0.00222668	3.54101	1.98204e-06	1.24404	0.0642492	-0.519764	0.862178	1.82416	0.315032	827	1185.69	4740	2607.58	4850	1369.67	3970	3191.22	putative protein PaaI, possibly involved in aromatic (ybdB) {Salmonella typhimurium LT2 SGSC1412}	tigr|STM0599
STM0600	3.02142	0.0277422	1.32988	0.174581	0.608332	0.197275	1.41803	0.348414	1.59523	0.411298	-0.71707	0.503885	19810	6556.51	4350	3270.97	4590	7545.23	4206.67	2966.56	carbon starvation protein (cstA) {Salmonella typhimurium LT2 SGSC1412}	tigr|STM0600
STM0601	2.26992	0.000217007	1.79712	0.00144623	0.443464	0.00475455	2.10456	0.000724455	1.18264	0.845684	-1.17311	1.07352	15100	6652.21	2603.33	1448.62	3403.33	7674.42	3313.33	1574.36	putative cytoplasmic protein (ybdD) {Salmonella typhimurium LT2 SGSC1412}	tigr|STM0601
STM0602					1.08903	0.5993	0.877728	no replicates			0.123048	-0.188154	383.333	100.894	78.6333	118.369	164	150.592	179	203.936	putative glycerol dehydrogenase (ybdH) {Salmonella typhimurium LT2 SGSC1412}	tigr|STM0602
STM0603	1.85193	0.00406145	0.930309	0.623683	1.06093	0.551985	0.847841	0.294431	0.889032	-0.104218	0.0853299	-0.238134	1267.5	684.42	540.5	580.99	600.75	566.248	587.75	693.231	putative aminotransferase (ybdL) [2.6.1.1] {Salmonella typhimurium LT2 SGSC1412}	tigr|STM0603
STM0604	1.36151	0.00331944	1.67133	0.0033751	1.97012	0.000239269	1.38508	0.0444912	0.445211	0.740999	0.978283	0.469967	547.333	402.004	711	425.409	811.667	411.989	700.333	505.627	putative transcriptional regulator (ybdM) {Salmonella typhimurium LT2 SGSC1412}	tigr|STM0604
STM0605	1.08758	0.785215	1.41599	0.306466	1.51521	0.0677748	1.1351	0.57	0.121124	0.501807	0.599515	0.182817	453.333	416.827	539.667	381.124	635.333	419.304	561.667	494.818	putative 3-phosphoadenosine 5-phosphosulfate sulfotransferase (PAPS reductase)/FAD synthetase (ybdN) {Salmonella typhimurium LT2 SGSC1412}	tigr|STM0605
STM0606	1.20904	0.581885	1.23613	0.587223	1.61158	0.205524	0.898249	0.751055	0.273859	0.305833	0.688472	-0.154812	964	797.328	1434.33	1160.34	1065.67	661.258	1321.33	1471.01	putative transcriptional regulator, LysR family (ybdO) {Salmonella typhimurium LT2 SGSC1412}	tigr|STM0606
STM0607	1.28989	0.473113	2.63136	0.0923671	1.71064	0.19383	2.0957	0.130155	0.367247	1.39581	0.774534	1.06744	1800	1395.47	3606.67	1370.64	2696.67	1576.41	3653.33	1743.25	periplasmic disulfide isomerase, thiol-disulphide oxidase (dsbG) {Salmonella typhimurium LT2 SGSC1412}	tigr|STM0607
STM0608	0.532924	0.000920756	1.16106	0.0604833	1.362	0.000339826	1.10517	0.0505428	-0.907997	0.215438	0.445723	0.144266	2312.5	4339.26	6652.5	5729.7	5850	4295.17	6737.5	6096.36	alkyl hydroperoxide reductase, C22 subunit detoxification of (ahpC) [1.6.4.-] {Salmonella typhimurium LT2 SGSC1412}	tigr|STM0608
STM0609	0.400492	0.0145331	1.38841	0.0339093	0.576837	0.00774036	1.29211	0.078786	-1.32015	0.473433	-0.793765	0.369734	907.333	2265.55	1450	1044.36	1576.67	2733.3	1630	1261.5	alkyl hydroperoxide reductase, F52a subunit detoxification of (ahpF) [1.6.4.-] {Salmonella typhimurium LT2 SGSC1412}	tigr|STM0609
STM0610													73.5667	91.843	35.3333	46.9652	41.8333	78.5994	26.7	57.7132	putative component of anaerobic dehydrogenases {Salmonella typhimurium LT2 SGSC1412}	tigr|STM0610
STM0611	0.714848	0.197854			0.576067	0.0653108	1.70469	no replicates	-0.484292		-0.795691	0.769507	213.5	298.665	91.0667	63.6864	138.5	240.423	268	157.214	putative oxidoreductase protein {Salmonella typhimurium LT2 SGSC1412}	tigr|STM0611
STM0612													20.6	25.5122	34.3	22.0716	15.5667	26.2821	34.1333	20.8486	putative hydrogenase protein {Salmonella typhimurium LT2 SGSC1412}	tigr|STM0612
STM0613	1.52813	0.0170807	0.919392	0.358273	1.89068	9.64667e-05	1.52274	0.273151	0.611764	-0.121248	0.918905	0.606671	649	424.703	527.667	573.93	1353.33	715.792	775.333	509.169	putative hydrogenase protein {Salmonella typhimurium LT2 SGSC1412}	tigr|STM0613
STM0614	1.58311	0.00232092	0.570101	0.00786084	0.390516	0.00505422	0.737015	0.00580038	0.662762	-0.810712	-1.35655	-0.440235	18900	11938.5	3533.33	6197.74	5956.67	15253.3	5395	7320.07	putative Universal stress protein UspA and related (ybdQ) {Salmonella typhimurium LT2 SGSC1412}	tigr|STM0614
STM0615	1.33185	0.464962	1.40614	0.654724	0.642592	0.410311	1.10659	0.871958	0.413429	0.491745	-0.638024	0.146121	1291.33	969.581	617	438.788	540.333	840.865	728.5	658.329	putative dehydrogenase (ybdR) {Salmonella typhimurium LT2 SGSC1412}	tigr|STM0615
STM0616	0.438252	0.00539089	1.14118	0.0810341	3.04672	8.71504e-05	1.39687	0.0139677	-1.19017	0.190523	1.60726	0.4822	1276.67	2913.09	6283.33	5506.01	8836.67	2900.39	8006.67	5731.85	regulator of nucleoside diphosphate kinase (rnk) {Salmonella typhimurium LT2 SGSC1412}	tigr|STM0616
STM0617	1.34855	0.00608801	1.06434	0.171425	1.49258	0.000471203	1.47936	0.00131193	0.431407	0.0899607	0.577811	0.564978	3650	2706.61	3255	3058.23	4565	3058.46	5137.5	3472.78	RNase I, cleaves phosphodiester bond between any (rna) [3.1.27.6] {Salmonella typhimurium LT2 SGSC1412}	tigr|STM0617
STM0618	0.880123	0.545905	0.806217	0.0556123	1.14429	0.467061	1.12101	0.528549	-0.184224	-0.310759	0.194456	0.164795	394	447.665	291.5	361.565	424	370.535	441.333	393.694	DASS family, citrate:succinate transport (antiport) protein (citT) {Salmonella typhimurium LT2 SGSC1412}	tigr|STM0618
STM0619	3.13405	0.0139546	0.623553	no replicates	1.5336	0.0723284	0.560022	no replicates	1.64803	-0.681415	0.616926	-0.836445	1350	430.752	259	415.361	590	384.715	132	235.705	putative modifier of citrate lyase protein (citG) {Salmonella typhimurium LT2 SGSC1412}	tigr|STM0619
STM0620	2.21899	0.000475287	0.890928	no replicates	0.96526	0.818246	1.06052	no replicates	1.1499	-0.16662	-0.0510106	0.0847701	566.333	255.221	175	196.424	226	234.134	297	280.052	putative cytoplasmic protein (citX) {Salmonella typhimurium LT2 SGSC1412}	tigr|STM0620
STM0621													44.9	38.7643	35.1333	37.0382	32.0667	32.3277	38.2333	27.7875	bifunctional citrate lyase alpha chain/citrate-ACP transferase (citF) [4.1.3.6] {Salmonella typhimurium LT2 SGSC1412}	tigr|STM0621
STM0622	1.49488	0.399764	1.54287	no replicates	0.72818	0.177234	2.15551	no replicates	0.580028	0.625612	-0.457633	1.10803	469.5	314.072	245	158.795	281	385.894	232	107.631	citrate lyase beta chain (acyl lyase subunit) (citE) [4.1.3.6] {Salmonella typhimurium LT2 SGSC1412}	tigr|STM0622
STM0623													51.325	38.0672	35	35.7971	28.6	39.4574	26	45.9742	citrate lyase acyl carrier protein (gamma chain) (citD) {Salmonella typhimurium LT2 SGSC1412}	tigr|STM0623
STM0624					0.687731	0.113292					-0.540084		162.433	127.46	63.9	49.3048	113.5	165.035	60.2	56.6848	citrate lyase synthetase (citrate (pro-3S)-lyase ligase (citC) [6.2.1.22] {Salmonella typhimurium LT2 SGSC1412}	tigr|STM0624
STM0625	1.11111	0.151738	1.08219	0.567867	1.24078	0.0146216	0.611291	0.0550373	0.152008	0.113958	0.311248	-0.710068	377	339.299	479.333	442.928	344.667	277.782	328.667	537.659	sensory histidine kinase in two-component regulatory system (dpiB) [2.7.3.-] {Salmonella typhimurium LT2 SGSC1412}	tigr|STM0625
STM0626	0.805567	0.0350678	1.20875	0.239831	0.890982	0.118043	0.546061	0.0135714	-0.311923	0.273513	-0.166531	-0.872867	547.667	679.852	1376.67	1138.92	672.667	754.972	799.667	1464.43	response regulator in two-component regulatory system with (dpiA) {Salmonella typhimurium LT2 SGSC1412}	tigr|STM0626
STM0627	1.05614	0.904908	0.876033	0.712808	1.68961	0.351226	0.426265	0.123096	0.0788008	-0.190943	0.756693	-1.23018	216.5	204.992	777.333	887.334	483	285.864	420	985.303	DcuC family, dicarboxylate transporter (dcuC) {Salmonella typhimurium LT2 SGSC1412}	tigr|STM0627
STM0628	0.345749	0.0030454	0.665133	0.0610638	0.822488	0.0216509	0.606868	0.00584619	-1.5322	-0.588285	-0.281934	-0.720544	602.333	1742.11	1520	2285.26	1396.67	1698.1	1450	2389.32	PhoPQ-activated gene (pagP) {Salmonella typhimurium LT2 SGSC1412}	tigr|STM0628
STM0629	2.46261	0.000201312	1.20416	0.030595	1.38137	0.00604211	1.31454	0.0258004	1.30019	0.268022	0.466097	0.394554	31666.7	12859	25566.7	21232	24700	17880.8	31633.3	24064.2	RNA chaperone, negative regulator of cspA transcription (cspE) {Salmonella typhimurium LT2 SGSC1412}	tigr|STM0629
STM0630	1.5009	0.108765	0.608122	0.0632369	0.793843	0.317856	1.07283	0.604655	0.585825	-0.717566	-0.333074	0.101416	2036.67	1356.97	636.667	1046.94	1354.67	1706.47	1236.67	1152.72	high-copy crc-csp restores normal chromosome condensation in (crcB) {Salmonella typhimurium LT2 SGSC1412}	tigr|STM0630
STM0631	1.41909	0.00491373	1.76805	0.00984682	1.15067	0.0487545	2.29788	0.00362637	0.504968	0.822158	0.202475	1.2003	1263.33	890.241	748.667	423.442	940	816.915	1055	459.119	putative hydrolase (ybeM) {Salmonella typhimurium LT2 SGSC1412}	tigr|STM0631
STM0632	0.548594	0.00783256	0.478763	0.0140069	0.43506	0.00271249	0.612109	0.00686848	-0.866189	-1.06262	-1.20071	-0.708138	1343.33	2448.68	1064.33	2223.09	1156.67	2658.64	1553.33	2537.67	putative Sec-independent protein secretion pathway component (ybeC) {Salmonella typhimurium LT2 SGSC1412}	tigr|STM0632
STM0633	1.21004	0.124679	1.89417	0.0184121	1.28801	0.056298	1.96214	0.0106287	0.275058	0.921562	0.365149	0.972429	3066.67	2534.35	3776.67	1993.84	3736.67	2901.11	4516.67	2301.91	lipoate synthase, an iron-sulfur enzyme (lipA) {Salmonella typhimurium LT2 SGSC1412}	tigr|STM0633
STM0634	2.16061	3.37926e-05	2.37288	0.000390791	0.758833	0.00580931	2.41079	0.000234968	1.11144	1.24664	-0.398147	1.26951	3102.5	1435.93	1082.25	456.091	1075	1416.65	1350	559.981	putative transcriptional regulator, LysR family (ybeF) {Salmonella typhimurium LT2 SGSC1412}	tigr|STM0634
STM0635	1.17194	0.108134	1.67809	0.107353	3.38872	0.000264764	1.57851	0.00687716	0.228902	0.746818	1.76074	0.658561	751.333	641.101	1865	1111.38	1983.33	585.275	2063.33	1307.14	putative ligase in lipoate biosynthesis (lipB) [6.-.-.-] {Salmonella typhimurium LT2 SGSC1412}	tigr|STM0635
STM0636	0.69324	0.022073	1.5804	0.00963233	1.7059	0.000340572	1.77772	0.00148087	-0.528573	0.660293	0.770536	0.83003	8696.67	12545	19833.3	12549.5	20166.7	11821.7	22700	12769.2	putative cytoplasmic protein (ybeD) {Salmonella typhimurium LT2 SGSC1412}	tigr|STM0636
STM0637	0.665507	0.0432624	1.15253	0.297281	2.22888	0.00355771	1.09206	0.286155	-0.587474	0.204807	1.15632	0.127054	721	1083.38	2275	1973.91	2660	1193.42	2356.67	2158	D-alanyl-D-alanine carboxypeptidase, penicillin-binding protein 5 (dacA) [3.4.16.4] {Salmonella typhimurium LT2 SGSC1412}	tigr|STM0637
STM0638	1.05449	0.541807	1.63056	0.062814	1.52576	0.0122455	1.32619	0.172648	0.0765523	0.705366	0.609531	0.407283	1580	1498.35	2630	1612.95	2510	1645.08	2540	1915.27	a minor lipoprotein (rlpA) {Salmonella typhimurium LT2 SGSC1412}	tigr|STM0638
STM0639	1.50342	0.0135059	1.4197	0.536786	1.13905	0.606609	1.41199	0.347356	0.588251	0.505591	0.187835	0.49773	3633.33	2416.71	1828.33	1287.83	2807.5	2464.77	2406	1703.98	rod shape-determining membrane protein cell elongation in (mrdB) {Salmonella typhimurium LT2 SGSC1412}	tigr|STM0639
STM0640	0.63182	0.00779299	1.1158	0.45521	1.65479	0.000884784	1.07644	0.375057	-0.662415	0.158076	0.726647	0.106273	465.333	736.497	1013.67	908.468	1250	755.384	1226.67	1139.55	cell elongation specific transpeptidase of penicillin-binding protein (mrdA) {Salmonella typhimurium LT2 SGSC1412}	tigr|STM0640
STM0641	0.512626	0.00408901	1.29749	0.0146827	1.11649	0.0607321	1.17031	0.0446545	-0.964021	0.375729	0.158974	0.22689	2280	4447.68	5143.33	3964.05	4573.33	4096.16	5960	5092.67	putative cytoplasmic protein (ybeA) {Salmonella typhimurium LT2 SGSC1412}	tigr|STM0641
STM0642	0.784124	0.143922	0.97203	0.848848	0.984775	0.931023	0.917353	0.765061	-0.350847	-0.0409266	-0.0221338	-0.124452	3036.67	3872.69	3803.33	3912.77	3930	3990.76	4233.33	4614.73	putative ACR, homolog of plant Iojap protein (ybeB) {Salmonella typhimurium LT2 SGSC1412}	tigr|STM0642
STM0643	1.28868	0.190784	1.07934	0.683945	0.591095	0.029882	1.08227	0.624405	0.365899	0.110152	-0.758538	0.114054	1437.5	1115.48	429.5	397.928	606.75	1026.48	532.25	491.793	alpha ribazole-5-P phosphatase in cobalamin synthesis (cobC) [3.1.3.] {Salmonella typhimurium LT2 SGSC1412}	tigr|STM0643
STM0644	0.348686	0.00317166	0.569461	0.00242104	0.134413	0.0175046	0.608087	0.00660066	-1.52	-0.81233	-2.89526	-0.717651	755.333	2166.23	233.5	410.036	288.667	2147.61	278.333	457.72	putative aminotransferase in cobalamin synthesis (cobD) {Salmonella typhimurium LT2 SGSC1412}	tigr|STM0644
STM0645	0.805377	0.0343803	1.69548	0.013657	1.76785	7.70808e-05	1.19449	0.0274113	-0.312264	0.761693	0.821999	0.256393	915.75	1137.05	3466.67	2044.65	2207.5	1248.69	2500	2092.95	putative Nicotinic acid mononucleotide adenylyltransferase (nadD) [2.7.7.18] {Salmonella typhimurium LT2 SGSC1412}	tigr|STM0645
STM0646	1.11526	0.664834	2.1373	0.057346	1.62309	0.083629	1.16546	0.499499	0.157379	1.09579	0.698739	0.220902	956.667	857.797	2716.67	1271.08	1713.33	1055.6	1690	1450.07	DNA polymerase III, delta subunit (holA) [2.7.7.7] {Salmonella typhimurium LT2 SGSC1412}	tigr|STM0646
STM0647	0.383371	0.00292683	1.25465	0.00270019	0.736741	0.0141442	0.547866	0.00015323	-1.38319	0.327286	-0.440771	-0.868105	814.333	2124.14	3326.67	2651.47	1610	2185.3	1550	2829.16	a minor lipoprotein (rlpB) {Salmonella typhimurium LT2 SGSC1412}	tigr|STM0647
STM0648	0.799887	0.033851	1.63113	0.00298854	0.535894	0.00346552	0.577622	0.000210666	-0.322132	0.705875	-0.899982	-0.791803	2790	3487.99	5120	3138.92	2180	4067.97	2055	3557.69	leucine tRNA synthetase (leuS) [6.1.1.4] {Salmonella typhimurium LT2 SGSC1412}	tigr|STM0648
STM0649	0.595392	0.277271							-0.748088				104	174.675	37.9	50.8336	43.7333	126.63	61.4333	48.1942	putative hydrolase N-terminus {Salmonella typhimurium LT2 SGSC1412}	tigr|STM0649
STM0650	0.718646	0.257796	1.5352	no replicates	0.497518	0.0325017	1.13524	0.684628	-0.476647	0.61843	-1.00718	0.183001	314	436.933	274	178.478	155.667	312.887	217.5	191.589	putative hydrolase C-terminus [6.1.1.4] {Salmonella typhimurium LT2 SGSC1412}	tigr|STM0650
STM0651	0.532656	0.0518479	1.25853	0.146425	1.07351	0.589944	1.02687	0.860905	-0.908723	0.331744	0.102329	0.0382569	1576.67	2960.01	4093.33	3252.46	3443.33	3207.56	3900	3797.94	putative permease {Salmonella typhimurium LT2 SGSC1412}	tigr|STM0651
STM0652	2.56172	0.000155046	1.90668	0.0106647	1.48005	0.00278787	1.61768	0.00228519	1.35711	0.931064	0.56565	0.693927	1368.2	534.094	738.8	387.48	727.4	491.469	769.6	475.743	putative sigma-54 dependent transcriptional regulator {Salmonella typhimurium LT2 SGSC1412}	tigr|STM0652
STM0653	5.52917	4.72657e-05	1.4388	0.161568	0.349872	0.00731979	1.68274	0.085454	2.46706	0.524863	-1.5151	0.75081	37133.3	6715.9	2980	2071.17	3433.33	9813.11	3773.33	2242.38	putative cytoplasmic protein (ybeL) {Salmonella typhimurium LT2 SGSC1412}	tigr|STM0653
STM0654	1.18081	0.443231	1.33414	0.401894	0.788578	0.40769	0.771499	0.432207	0.239777	0.415907	-0.342675	-0.374264	603.667	511.231	438	328.302	416.667	528.378	373.333	483.907	putative TPR repeat protein (ybeQ) {Salmonella typhimurium LT2 SGSC1412}	tigr|STM0654
STM0655					0.327912	0.0691823					-1.60862		76.2333	323.535	42.9333	63.4905	70.4	214.691	45.7667	77.7925	putative cytoplasmic protein (ybeR) {Salmonella typhimurium LT2 SGSC1412}	tigr|STM0655
STM0656					1.59757	0.110484					0.675877		170.75	80.2401	65.525	45.9886	177	110.793	122.35	63.5771	putative molecular chaperone, DnaJ family (ybeS) {Salmonella typhimurium LT2 SGSC1412}	tigr|STM0656
STM0657	0.543905	0.192123			0.618638	0.43692	0.634154	no replicates	-0.878573		-0.692832	-0.657096	189	347.487	86.3333	63.9957	152.25	246.105	162	255.459	putative cytoplasmic protein (ybeU) {Salmonella typhimurium LT2 SGSC1412}	tigr|STM0657
STM0658	1.29541	0.0391744	1.16026	0.380547	1.99044	0.166821	1.10103	0.85543	0.373412	0.214452	0.993089	0.138859	345.5	266.71	260.5	224.518	455.5	228.844	314	285.187	putative molecular chaperone, DnaJ family (ybeV) {Salmonella typhimurium LT2 SGSC1412}	tigr|STM0658
STM0659	2.09654	0.000201493	0.59376	0.00893103	1.27405	0.0338428	0.821065	0.152981	1.06801	-0.752048	0.349424	-0.284432	613.667	292.705	187	314.942	308.25	241.945	264.25	321.838	putative heatshock protein, homolog of hsp70 in (hscC) {Salmonella typhimurium LT2 SGSC1412}	tigr|STM0659
STM0660	1.28695	0.00998273	1.26018	0.00122574	1.13487	0.0545036	1.45046	0.142682	0.363953	0.333635	0.182523	0.536508	494	383.854	336.667	267.157	496.667	437.643	445	306.8	putative cytoplasmic protein {Salmonella typhimurium LT2 SGSC1412}	tigr|STM0660
STM0661	1.14749	0.543084	2.8511	0.0375179	0.412975	0.00563579	2.46689	0.0105088	0.198485	1.51152	-1.27587	1.30269	2450	2135.09	1356.33	475.722	1050.75	2544.34	1431.25	580.184	putative purine nucleoside hydrolase (ybeK) {Salmonella typhimurium LT2 SGSC1412}	tigr|STM0661
STM0662	0.878897	0.0320286	13.5145	1.51667e-05	4.41768	8.7014e-08	10.1177	1.11199e-05	-0.186234	3.75644	2.14329	3.3388	3057.5	3478.79	28625	2118.09	16200	3667.08	24950	2465.99	ABC superfamily (atp_bind), glutamate/aspartate transporter (gltL) {Salmonella typhimurium LT2 SGSC1412}	tigr|STM0662
STM0663	0.849385	0.0404911	6.32242	9.74674e-05	3.47043	1.11397e-05	4.98323	0.00054129	-0.235509	2.66048	1.79511	2.31708	2123.33	2499.85	11133.3	1760.93	8923.33	2571.25	10800	2167.27	ABC superfamily (membrane), glutamate/aspartate transporter (gltK) {Salmonella typhimurium LT2 SGSC1412}	tigr|STM0663
STM0664	1.08147	0.175763	4.58176	4.00991e-05	3.08749	2.95271e-07	4.48763	4.60282e-06	0.112994	2.1959	1.62644	2.16595	3532.5	3266.39	14475	3159.26	10600	3433.21	15825	3526.36	ABC superfamily (membrane), glutamate/aspartate transporter (gltJ) {Salmonella typhimurium LT2 SGSC1412}	tigr|STM0664
STM0665	4.70325	0.000302428	5.51012	0.00103364	2.7988	0.00845009	5.15272	0.000295399	2.23366	2.46208	1.48481	2.36533	34225	7276.88	35400	6424.55	24066.7	8598.93	34550	6705.2	ABC superfamily (bind_prot), glutamate/aspartate transporter (gltI) {Salmonella typhimurium LT2 SGSC1412}	tigr|STM0665
STM0666	0.895958	0.610743	1.7975	0.0590355	2.50456	0.0941687	2.22492	0.022028	-0.158497	0.845994	1.32456	1.15375	670.25	748.082	1900	1057.02	2095	836.474	2602.5	1169.7	apolipoprotein N-acyltransferase, copper homeostasis protein, inner membrane (lnt) [2.3.1.-] {Salmonella typhimurium LT2 SGSC1412}	tigr|STM0666
STM0667	2.32022	0.000576506	1.40951	0.00506852	1.72132	0.000454282	1.37939	0.00638793	1.21426	0.495194	0.783517	0.464029	6876.67	2963.8	4580	3249.35	5240	3044.17	4930	3574.05	putative CBS domain-containing protein (ybeX) {Salmonella typhimurium LT2 SGSC1412}	tigr|STM0667
STM0668	2.44935	1.82402e-05	1.22003	0.0437911	0.690883	0.00862624	1.21037	0.00395398	1.2924	0.286913	-0.533486	0.275451	8895	3631.58	2867.5	2350.36	2786.67	4033.48	3252.5	2687.19	putative metal-dependent hydrolase (ybeY) {Salmonella typhimurium LT2 SGSC1412}	tigr|STM0668
STM0669	2.16261	0.00139874	1.09554	0.00331044	0.805975	0.0166288	0.87045	0.211736	1.11278	0.13164	-0.311193	-0.200167	3246.67	1501.27	1266.67	1156.2	1316.67	1633.63	1213.33	1393.92	putative phosphate starvation-inducible protein, ATP-binding (phoL) {Salmonella typhimurium LT2 SGSC1412}	tigr|STM0669
STM0670	1.54369	0.136911	1.92793	0.0100522	1.6071	0.00752234	1.14334	0.449054	0.626383	0.947049	0.684459	0.193252	2743.33	1777.13	4412.5	2288.73	3232.5	2011.39	3340	2921.27	methylthiolation of isopentenylated A37 derivatives in rRNA (miaB) {Salmonella typhimurium LT2 SGSC1412}	tigr|STM0670
STM0671	2.21388	7.9571e-06	1.58324	0.00120132	0.640375	0.00187484	1.00573	0.880846	1.14658	0.66288	-0.643012	0.00823717	4115	1858.72	2120	1339.03	1462.5	2283.82	1830	1819.58	putative monooxygenase (ubiF) [1.14.13.] {Salmonella typhimurium LT2 SGSC1412}	tigr|STM0671
STM0672													65.9667	46.5954	52.5667	84.6996	140.667	45.0314	74.8	147.199	putative inner membrane protein {Salmonella typhimurium LT2 SGSC1412}	tigr|STM0672
STM0680	3.01923	0.00142618	1.55663	0.0211729	9.31356	3.05653e-06	4.46798	0.000177543	1.59418	0.638429	3.21933	2.15962	531.5	176.038	1683.33	1081.39	4143.33	444.871	7983.33	1786.79	asparagine synthetase B (asnB) [6.3.5.4] {Salmonella typhimurium LT2 SGSC1412}	tigr|STM0680
STM0681	2.51688	0.0694233	1.29808	0.0811932	2.1075	0.008402	1.39694	0.326336	1.33163	0.376374	1.07553	0.482268	4643.33	1844.88	4780	3682.37	4620	2192.17	4513.33	3230.88	putative phosphatase in N-acetylglucosamine metabolism (nagD) {Salmonella typhimurium LT2 SGSC1412}	tigr|STM0681
STM0682	1.17885	0.584495	1.32184	0.186308	1.4669	0.085607	1.46172	0.135093	0.23738	0.402547	0.552769	0.547667	1466	1243.58	1487.5	1125.33	1947.5	1327.63	1912.5	1308.39	transcriptional repressor of nag (N-acetylglucosamine) operon (NagC/XylR (nagC) {Salmonella typhimurium LT2 SGSC1412}	tigr|STM0682
STM0683	1.50265	0.308974	1.01203	0.983136	1.5964	0.352114	1.19138	0.672684	0.587506	0.0172549	0.674821	0.252634	1944.33	1293.94	979	967.361	1339	838.763	1971.67	1654.94	N-acetylglucosamine-6-phosphate deacetylase (nagA) [3.5.1.25] {Salmonella typhimurium LT2 SGSC1412}	tigr|STM0683
STM0684	1.90872	0.0718748	0.479602	0.153288	0.903907	0.713741	0.915961	0.716953	0.932609	-1.06009	-0.145754	-0.126641	1101	576.825	229	477.479	441.667	488.62	371.667	405.767	glucosamine-6-phosphate deaminase (nagB) [5.3.1.10] {Salmonella typhimurium LT2 SGSC1412}	tigr|STM0684
STM0685	1.11068	0.0552043	0.683624	0.0664596	0.424407	0.00405751	1.31118	0.0161533	0.151439	-0.548725	-1.23648	0.390869	1500	1350.53	247.667	362.285	497	1171.05	485	369.895	Sugar Specific PTS family, n-acetylglucosamine-specific enzyme IIABC (nagE) [2.7.1.69] {Salmonella typhimurium LT2 SGSC1412}	tigr|STM0685
STM0686	1.05342	0.348144	0.931299	0.177947	1.45656	8.54377e-05	1.06752	0.409356	0.0750865	-0.102683	0.542563	0.0942681	2202.5	2090.8	2995	3215.94	3525	2420.09	3513.33	3291.11	glutamine tRNA synthetase (glnS) [6.1.1.18] {Salmonella typhimurium LT2 SGSC1412}	tigr|STM0686
STM0687	1.20747	0.0392247	1.11935	0.414034	0.431602	0.0036354	1.15115	0.268054	0.271991	0.162663	-1.21223	0.203074	1315	1089.05	261	233.171	358.25	830.048	349.5	303.61	putative outer membrane protein (ybfM) {Salmonella typhimurium LT2 SGSC1412}	tigr|STM0687
STM0688	1.0744	0.597104	0.942919	0.349766	0.434461	0.0182087	1.26908	0.330031	0.103533	-0.0847936	-1.2027	0.34378	1253.33	1166.54	243.333	258.064	406.333	935.258	337.333	265.81	putative lipoprotein (ybfN) {Salmonella typhimurium LT2 SGSC1412}	tigr|STM0688
STM0689	1.39818	0.175832	1.08659	0.375383	1.10891	0.0965186	1.68814	0.00461123	0.483549	0.119802	0.149148	0.755434	912.5	652.635	350.667	322.723	739	666.418	531.333	314.745	citrate-proton symporter (citA) {Salmonella typhimurium LT2 SGSC1412}	tigr|STM0689
STM0690	1.05803	0.881942	1.00982	0.897743	0.646129	0.00608474	1.14834	0.772863	0.0813803	0.0141046	-0.630106	0.199552	1648.67	1558.24	1051.67	1041.43	1520	2352.47	683.333	595.061	citrate utilization protein b (citB) {Salmonella typhimurium LT2 SGSC1412}	tigr|STM0690
STM0691	1.80833	0.0044654	1.42404	0.0205656	2.42473	0.000336798	3.12068	4.59417e-05	0.854661	0.509993	1.27782	1.64186	431.333	238.525	258.667	181.642	548.667	226.28	525.667	168.446	putative periplasmic protein {Salmonella typhimurium LT2 SGSC1412}	tigr|STM0691
STM0692	0.839231	0.155119	1.51033	0.00626659	1.17454	0.0438441	1.69302	0.00827445	-0.252861	0.594862	0.232093	0.759595	927.667	1105.38	1070	708.455	1406.67	1197.63	1446.67	854.491	putative transcriptional regulator, LysR family {Salmonella typhimurium LT2 SGSC1412}	tigr|STM0692
STM0693	1.33789	0.0317273	1.08335	0.248166	1.70026	0.00319648	1.47259	0.00419634	0.41996	0.115496	0.765758	0.55836	5755	4301.55	5617.5	5185.32	7257.5	4268.46	8232.5	5590.47	transcriptional repressor of iron-responsive genes (Fur family) (fur) {Salmonella typhimurium LT2 SGSC1412}	tigr|STM0693
STM0694	0.610824	0.0928896	0.780963	0.325586	0.659428	0.200912	0.68402	0.200835	-0.71117	-0.356674	-0.600713	-0.547889	3753.33	6144.7	3746.67	4797.49	3686.67	5590.71	3833.33	5604.12	flavodoxin 1 (fldA) {Salmonella typhimurium LT2 SGSC1412}	tigr|STM0694
STM0695	0.681931	0.0564372	1.11538	0.0684149	3.31084	4.39534e-06	0.836616	0.101752	-0.552302	0.15753	1.7272	-0.257363	177.667	260.535	1043.67	935.708	1076.67	325.194	1019.33	1218.4	LexA regulated, putative SOS response (ybfE) {Salmonella typhimurium LT2 SGSC1412}	tigr|STM0695
STM0696	0.946843	0.677964	0.966535	0.720182	0.640812	0.0159189	1.16197	0.739758	-0.0788026	-0.0491054	-0.642027	0.216571	2875	3036.41	2103.33	2176.16	2366.67	3693.23	2280	1962.19	putative enzyme (ybfF) [3.1.-.-] {Salmonella typhimurium LT2 SGSC1412}	tigr|STM0696
STM0697	1.37955	0.00477605	1.23034	0.0616084	0.634038	0.000778428	1.27051	0.00649707	0.464195	0.299056	-0.657359	0.345405	2272.5	1647.28	1300	1056.62	1215	1916.29	1565	1231.79	negative modulator of initiation of replication, inhibits (seqA) {Salmonella typhimurium LT2 SGSC1412}	tigr|STM0697
STM0698	2.38502	2.70302e-05	0.856096	0.055494	3.45712	1.72757e-06	1.39079	0.00490024	1.254	-0.224155	1.78957	0.475909	1465	614.251	1020	1191.45	1937.5	560.438	1967.5	1414.66	phosphoglucomutase (pgm) [5.4.2.2] {Salmonella typhimurium LT2 SGSC1412}	tigr|STM0698
STM0699	1.00627	0.975138	0.195476	no replicates	0.89215	0.239763	0.162005	0.0337343	0.00902362	-2.35494	-0.164642	-2.62589	316	314.03	175	895.253	218.333	244.727	149.5	922.812	putative cytoplasmic protein {Salmonella typhimurium LT2 SGSC1412}	tigr|STM0699
STM0700	0.626374	0.135387			0.710384	0.0587206			-0.674903		-0.493329		139.5	222.71	37.4667	527.242	120	168.923	54.4667	673.606	APC family, putrescine/ornithine antiporter (potE) {Salmonella typhimurium LT2 SGSC1412}	tigr|STM0700
STM0701	0.354251	0.0576758							-1.49716				97.1	274.099	59.2	380.302	36.725	197.149	40.425	489.28	ornithine decarboxylase isozyme, inducible (speF) [4.1.1.17] {Salmonella typhimurium LT2 SGSC1412}	tigr|STM0701
STM0702	1.90457	0.000209059	1.22635	0.0223608	1.77907	0.000212515	1.28276	0.0947523	0.929463	0.294376	0.83112	0.35925	958.667	503.352	594	484.362	825.333	463.914	745.667	581.299	response regulator in two-component regulatory system with (kdpE) {Salmonella typhimurium LT2 SGSC1412}	tigr|STM0702
STM0703	1.06917	0.59449	0.790954	0.0911848	1.55447	0.000128691	1.171	0.289173	0.0964907	-0.338334	0.636425	0.227736	288.667	269.991	214.25	270.875	385.25	247.833	322	274.98	sensory kinase in two-component regulatory system wtih (kdpD) [2.7.3.-] {Salmonella typhimurium LT2 SGSC1412}	tigr|STM0703
STM0704	0.772699	0.469391	0.561918	no replicates	0.547665	0.0266011	0.919248	0.800419	-0.372021	-0.831568	-0.868634	-0.121474	502.5	650.318	283	503.632	481.25	878.73	298	324.178	P-type ATPase, high-affinity potassium transport system, C (kdpC) [3.6.3.12] {Salmonella typhimurium LT2 SGSC1412}	tigr|STM0704
STM0705	0.932055	0.326325	0.559593	0.00368051	0.567481	0.00398231	0.80677	0.282405	-0.101513	-0.837549	-0.817356	-0.309771	3493.33	3747.99	1041.33	1860.87	2153.33	3794.55	1950	2417.05	P-type ATPase, high-affinity potassium transport system, B (kdpB) [3.6.3.12] {Salmonella typhimurium LT2 SGSC1412}	tigr|STM0705
STM0706	0.359552	0.174713	4.32334	no replicates	1.01925	0.908735	0.86619	no replicates	-1.47573	2.11215	0.0275088	-0.207245	173	481.154	186	43.0223	133	130.488	146	168.554	P-type ATPase, high-affinity potassium transport system, A (kdpA) [3.6.3.12] {Salmonella typhimurium LT2 SGSC1412}	tigr|STM0706
STM0707	0.743211	0.226176			0.847356	0.204451	1.14133	no replicates	-0.428157		-0.238959	0.190719	162.333	218.422	71.1333	71.9514	162.667	191.97	207	181.367	putative outer membrane protein {Salmonella typhimurium LT2 SGSC1412}	tigr|STM0707
STM0708	0.375022	0.0137164	0.341715	0.000772559	0.420995	0.0059572	0.527886	0.00267151	-1.41495	-1.54914	-1.24812	-0.921702	6650	17732.3	3463.33	10135.2	7373.33	17514	6296.67	11928.1	putative periplasmic protein (ybfA) {Salmonella typhimurium LT2 SGSC1412}	tigr|STM0708
STM0709	1.01305	0.973911	0.890565	0.765772	0.829523	0.532408	1.16822	0.696436	0.0187075	-0.167208	-0.269646	0.224313	1229.67	1213.82	862	967.925	1158.67	1396.79	1386	1186.42	deoxyribodipyrimidine photolyase (photoreactivation) (phrB) [4.1.99.3] {Salmonella typhimurium LT2 SGSC1412}	tigr|STM0709
STM0710	1.54885	0.235411	1.26267	0.322148	3.58565	0.000635457	2.02991	0.0254747	0.631195	0.336482	1.84223	1.02142	979.5	632.406	1629.5	1290.52	2965	826.907	3465	1706.97	putative POT family transport protein (ybgH) {Salmonella typhimurium LT2 SGSC1412}	tigr|STM0710
STM0711	2.44034	8.53638e-06	1.40936	0.00267229	0.841335	0.010924	1.01138	0.835863	1.28708	0.495043	-0.249248	0.0163185	3587.5	1470.08	1492.5	1058.99	1142.5	1357.96	1252.5	1238.41	putative cytoplasmic protein (ybgI) {Salmonella typhimurium LT2 SGSC1412}	tigr|STM0711
STM0712	1.11787	0.698528	1.49341	0.333044	1.06453	0.764303	1.40525	0.250951	0.160749	0.578614	0.0902216	0.490831	1009	902.612	1088	728.532	924.667	868.612	1295	921.541	putative carboxylase (ybgJ) {Salmonella typhimurium LT2 SGSC1412}	tigr|STM0712
STM0713	0.841583	0.361881	2.29301	0.048951	1.80987	0.0886217	1.54944	0.142212	-0.248822	1.19725	0.855888	0.631746	1184.33	1407.27	3333.33	1453.69	2400	1326.06	2820	1820.01	putative carboxylase (ybgK) {Salmonella typhimurium LT2 SGSC1412}	tigr|STM0713
STM0714	1.69643	0.432796	2.20045	0.123171	3.36113	0.0286642	1.84592	0.155865	0.762503	1.1378	1.74895	0.884341	1096.5	646.357	3700	1681.48	3273.33	973.878	3186.67	1726.33	putative lactam utilization protein (ybgL) {Salmonella typhimurium LT2 SGSC1412}	tigr|STM0714
STM0715	1.1773	0.722832	1.47227	0.386416	0.861038	0.61202	1.20034	0.738931	0.235481	0.558039	-0.215852	0.263446	1588.67	1349.42	1632	1108.49	1302.33	1512.52	1348.33	1123.29	putative cytoplasmic protein {Salmonella typhimurium LT2 SGSC1412}	tigr|STM0715
STM0716	0.584883	0.000890982	1.66053	0.000593662	0.954323	0.260805	1.29691	0.00230925	-0.77378	0.731641	-0.0674499	0.375084	881.25	1506.71	2172.5	1308.32	1720	1802.32	2235	1723.32	putative phage integrase {Salmonella typhimurium LT2 SGSC1412}	tigr|STM0716
STM0717	1.13074	0.360821			2.26521	4.99107e-05	1.44921	0.107044	0.177261		1.17964	0.535269	199.333	176.286	117.7	112.857	310	136.853	248.333	171.357	putative inner membrane protein {Salmonella typhimurium LT2 SGSC1412}	tigr|STM0717
STM0718	0.836325	0.543856	1.66843	0.0347215	1.84225	0.0540714	1.65895	0.0242695	-0.257864	0.738493	0.881471	0.73027	259	309.688	232.5	139.352	362.333	196.68	254	153.109	putative cytoplasmic protein {Salmonella typhimurium LT2 SGSC1412}	tigr|STM0718
STM0719	0.655242	0.306497	1.88995	0.0320823	0.396832	0.0251257	1.24793	0.47368	-0.609901	0.918351	-1.3334	0.319537	452.75	690.966	318	168.258	227.15	572.409	252.333	202.202	putative UDP-galactopyranose mutase [5.4.99.9] {Salmonella typhimurium LT2 SGSC1412}	tigr|STM0719
STM0720	0.738867	0.0542837	2.74126	0.0032094	0.629947	0.0274599	1.64468	0.0320209	-0.436614	1.45484	-0.666698	0.717811	209.5	283.542	362.75	132.33	151	239.703	211.25	128.444	putative glycosyl transferase {Salmonella typhimurium LT2 SGSC1412}	tigr|STM0720
STM0721	0.9687	0.85075	3.44109	0.0617963	1.21745	0.326218			-0.0458785	1.78287	0.283857		161	166.202	198	57.5398	135	110.888	92.7333	65.1786	putative glycosyl transferase {Salmonella typhimurium LT2 SGSC1412}	tigr|STM0721
STM0722	0.462332	0.0930467	2.95973	0.261196	0.235034	0.045907	2.15534	0.214257	-1.113	1.56547	-2.08906	1.10791	654	1414.57	638	215.56	298.667	1270.74	450	208.784	putative ABC transporter permease protein {Salmonella typhimurium LT2 SGSC1412}	tigr|STM0722
STM0723	0.988395	0.948061			0.861211	0.411496	1.74079	0.157154	-0.0168405		-0.215561	0.799745	239	241.806	69.725	69.0006	108.975	126.537	159.5	91.6249	putative ABC-type polysaccharide/polyol phosphate transport system, ATPase {Salmonella typhimurium LT2 SGSC1412}	tigr|STM0723
STM0724	0.95023	0.601585			0.520112	0.0543268	2.09499	no replicates	-0.0736512		-0.943105	1.06694	401	422.003	102.833	54.0926	102.3	196.688	189	90.2154	putative glycosyltransferase, cell wall biogenesis {Salmonella typhimurium LT2 SGSC1412}	tigr|STM0724
STM0725	1.1112	0.523789							0.152119				178	160.187	67.5667	36.9571	42.2667	88.2638	77.7667	36.9876	putative glycosyltransferase, cell wall biogenesis {Salmonella typhimurium LT2 SGSC1412}	tigr|STM0725
STM0726	0.923818	0.441698			0.610481	0.107049			-0.11432		-0.711982		222	240.307	77.75	44.0146	103.65	169.784	64.4	55.6843	putative glycosyl transferase {Salmonella typhimurium LT2 SGSC1412}	tigr|STM0726
STM0727	0.981347	0.727565	0.826219	0.0346501	0.978108	0.741262	0.808414	0.0220742	-0.027165	-0.275403	-0.0319342	-0.306835	481.5	490.652	337.5	408.487	465.75	476.174	386	477.478	putative cytoplasmic protein {Salmonella typhimurium LT2 SGSC1412}	tigr|STM0727
STM0728	0.978455	0.871195	1.22777	0.372887	1.09858	0.59258	1.11987	0.615925	-0.0314225	0.296043	0.135646	0.163332	1280	1308.18	1239	1009.14	1317.5	1199.27	1331.75	1189.2	endonuclease VIII removing oxidized pyrimidines may also (nei) [3.2.-.-] {Salmonella typhimurium LT2 SGSC1412}	tigr|STM0728
STM0729	2.33073	0.0568286	1.22733	0.228238	1.74701	0.0764591	2.08973	0.0619577	1.22078	0.295526	0.80489	1.06332	971.333	416.75	278.667	227.051	470.25	269.174	381.25	182.44	putative transport protein (abrB) {Salmonella typhimurium LT2 SGSC1412}	tigr|STM0729
STM0730	2.39798	0.015569	1.55077	0.104206	0.740711	0.212627	2.06109	0.0557189	1.26182	0.632988	-0.433018	1.04341	21700	9049.28	6793.33	4380.61	8633.33	11655.5	9896.67	4801.67	citrate synthase (gltA) [4.1.3.7] {Salmonella typhimurium LT2 SGSC1412}	tigr|STM0730
STM0731													120.667	32.1834	35.6667	39.4335	53.2667	32.7992	56.4667	35.3502	putative inner membrane protein {Salmonella typhimurium LT2 SGSC1412}	tigr|STM0731
STM0732	1.39988	0.00247688	2.10372	4.12368e-05	0.397872	0.000962286	4.35317	0.000162162	0.485304	1.07294	-1.32962	2.12207	16250	11608.1	2827.5	1344.05	5542.5	13930.4	7527.5	1729.2	succinate dehydrogenase, cytochrome b556 (sdhC) [1.3.5.1] {Salmonella typhimurium LT2 SGSC1412}	tigr|STM0732
STM0733	1.25727	0.0687392	1.4226	0.0682912	0.281758	0.00607573	2.73488	0.00092898	0.330291	0.508532	-1.82747	1.45148	15000	11930.6	1906.67	1340.27	4390	15580.7	4606.67	1684.41	succinate dehydrogenase, hydrophobic subunit (sdhD) [1.3.5.1] {Salmonella typhimurium LT2 SGSC1412}	tigr|STM0733
STM0734	0.881825	0.316886	2.16697	0.0203374	0.436349	0.0110281	4.02473	0.010889	-0.181437	1.11568	-1.19644	2.00889	5853.33	6637.75	1910	881.415	3010	6898.14	4396.67	1092.41	succinate dehydrogenase, flavoprotein subunit (sdhA) [1.3.5.1] {Salmonella typhimurium LT2 SGSC1412}	tigr|STM0734
STM0735	1.10555	0.385186	1.7406	0.00505578	0.565897	0.00621117	3.14782	0.00274006	0.144762	0.799588	-0.821389	1.65435	6695	6055.82	2167.5	1245.26	3532.5	6242.3	4450	1413.68	succinate dehydrogenase, Fe-S protein (sdhB) [1.3.5.1] {Salmonella typhimurium LT2 SGSC1412}	tigr|STM0735
STM0736	1.31489	0.00769349	1.58845	0.00947995	0.255665	0.00649539	1.90865	0.00684958	0.394947	0.667616	-1.96768	0.93255	9363.33	7120.98	1536.67	967.402	1893.33	7405.54	2140	1121.21	2-oxoglutarate dehydrogenase (decarboxylase component) (sucA) [1.2.4.2] {Salmonella typhimurium LT2 SGSC1412}	tigr|STM0736
STM0737	1.64639	0.00077596	1.32773	0.0444362	0.331724	0.00414016	1.95189	0.00589645	0.719309	0.408957	-1.59194	0.964868	8510	5168.88	1443.33	1087.07	1983.33	5978.86	2463.33	1262.03	2-oxoglutarate dehydrogenase (dihydrolipoyltranssuccinase E2 component) (sucB) [2.3.1.61] {Salmonella typhimurium LT2 SGSC1412}	tigr|STM0737
STM0738	2.02998	0.00194721	1.87079	0.0341636	0.340806	0.00418756	2.12828	0.0123287	1.02146	0.903645	-1.55298	1.08969	8266.67	4072.3	1164.67	622.555	1690	4958.84	1700	798.766	succinyl-CoA synthetase, beta subunit (sucC) [6.2.1.5] {Salmonella typhimurium LT2 SGSC1412}	tigr|STM0738
STM0739	2.02666	3.91291e-05	1.7899	0.00651992	0.434723	0.000576076	2.76635	0.00260148	1.0191	0.839876	-1.20183	1.46798	6335	3125.84	920.5	514.276	1475	3392.96	1536.67	555.485	succinyl-CoA synthetase, alpha subunit (sucD) [6.2.1.5] {Salmonella typhimurium LT2 SGSC1412}	tigr|STM0739
STM0740	2.84807	4.78179e-05	1.15643	0.00374547	0.844924	0.0485821	0.627271	0.000657395	1.50999	0.209676	-0.243107	-0.672839	11166.7	3920.78	5530	4781.97	3343.33	3956.97	3830	6105.81	cytochrome d terminal oxidase, polypeptide subunit I (cydA) [1.10.2.-] {Salmonella typhimurium LT2 SGSC1412}	tigr|STM0740
STM0741	2.79336	5.72401e-06	1.17281	0.0578293	3.06085	5.44758e-07	0.939767	0.0371317	1.482	0.229973	1.61393	-0.0896245	4642.5	1661.98	4365	3721.82	5580	1823.03	4260	4533.04	cytochrome d terminal oxidase polypeptide subunit II (cydB) [1.10.2.-] {Salmonella typhimurium LT2 SGSC1412}	tigr|STM0741
STM0742	2.71938	1.6406e-05	1.28733	0.0088248	3.83561	6.33856e-06	1.17682	0.0850958	1.44328	0.364378	1.93945	0.23489	7476.67	2749.41	8010	6222.2	10533.3	2746.2	8516.67	7237.04	putative outer membrane lipoprotein (ybgT) {Salmonella typhimurium LT2 SGSC1412}	tigr|STM0742
STM0743	2.44302	0.0146338	2.76665	0.00616646	8.19096	7.50647e-05	2.53046	0.00582287	1.28867	1.46814	3.03403	1.3394	9273.33	3795.85	25133.3	9084.4	31866.7	3890.47	26333.3	10406.5	putative inner membrane lipoprotein (ybgE) {Salmonella typhimurium LT2 SGSC1412}	tigr|STM0743
STM0744	0.807402	0.0243317	1.12966	0.0785253	1.87117	0.000128827	1.23765	0.146665	-0.308641	0.175887	0.903944	0.3076	1360	1684.42	2790	2469.77	3523.33	1882.95	3583.33	2895.28	putative esterase (ybgC) {Salmonella typhimurium LT2 SGSC1412}	tigr|STM0744
STM0745	0.25321	0.000955345	1.16794	0.0168604	1.08068	0.117446	1.16609	0.0107112	-1.98159	0.223962	0.111934	0.22168	672.5	2655.89	2787.5	2386.69	2972.5	2750.59	3300	2829.97	tol protein, membrane-spanning inner membrane proteins, required (tolQ) {Salmonella typhimurium LT2 SGSC1412}	tigr|STM0745
STM0746	0.519772	0.00097766	1.1637	0.143285	1.72231	8.46944e-05	1.18943	0.0259342	-0.944048	0.218718	0.784348	0.250268	497.5	957.149	1817.5	1561.83	2090	1213.48	2300	1933.7	tol protein, role in outer membrane integrity (tolR) {Salmonella typhimurium LT2 SGSC1412}	tigr|STM0746
STM0747	0.382634	0.0132983	1.4616	0.0268427	2.7572	4.47591e-05	1.39574	0.0327425	-1.38596	0.547552	1.46321	0.481034	210	548.827	1633.33	1117.49	1600	580.298	1756.67	1258.59	tol protein, membrane spanning protein (tolA) {Salmonella typhimurium LT2 SGSC1412}	tigr|STM0747
STM0748	0.88295	0.150461	0.946949	0.188912	0.747456	0.0123595	0.743799	0.00324173	-0.179596	-0.0786408	-0.41994	-0.427015	8290	9388.98	9193.33	9708.37	7610	10181.2	9303.33	12507.9	tol protein required for outer membrane integrity (tolB) {Salmonella typhimurium LT2 SGSC1412}	tigr|STM0748
STM0749	1.01791	0.918293	1.02524	0.916541	2.06872	0.0291003	0.99932	0.997354	0.0256083	0.035958	1.04874	-0.000980977	8500	8350.45	14046.7	13700.9	17033.3	8233.74	14636.7	14646.6	tol protein required for outer membrane integrity (pal) {Salmonella typhimurium LT2 SGSC1412}	tigr|STM0749
STM0750	1.36169	0.231339	1.44425	0.211142	2.10766	0.0212721	1.16459	0.513631	0.445401	0.530317	1.07564	0.219821	3510	2577.68	4995	3458.55	5440	2581.06	5235	4495.15	putative periplasmic protein (ybgF) {Salmonella typhimurium LT2 SGSC1412}	tigr|STM0750
STM0756	0.400946	0.00542362	0.33492	0.0228298	0.287249	0.00574311	0.289072	0.00174568	-1.31852	-1.57811	-1.79962	-1.7905	479.333	1195.5	395.667	1181.38	323.667	1126.78	395	1366.44	quinolinate synthetase, A protein (nadA) {Salmonella typhimurium LT2 SGSC1412}	tigr|STM0756
STM0757	0.619914	0.0104811	0.325105	0.000777036	0.545239	0.0021039	0.257051	0.000496216	-0.689859	-1.62102	-0.875039	-1.95987	1187.5	1915.59	1260	3875.67	1114.25	2043.6	1252.5	4872.57	NMN family, nucleoside/purine/pyrimidine transporter (pnuC) {Salmonella typhimurium LT2 SGSC1412}	tigr|STM0757
STM0758	2.72733	5.8862e-05	1.23983	0.0962361	1.1148	0.0813597	1.37509	0.006688	1.44749	0.310145	0.156783	0.459527	1893.33	694.207	421.667	340.1	613.333	550.174	529	384.702	putative CDF family transport protein (ybgR) {Salmonella typhimurium LT2 SGSC1412}	tigr|STM0758
STM0759	1.25809	0.00712027			0.193878	0.0106721	1.61726	no replicates	0.331236		-2.36678	0.693547	1693.33	1345.95	40.2333	64.7964	244.667	1261.96	162	100.17	putative homeobox protein (ybgS) {Salmonella typhimurium LT2 SGSC1412}	tigr|STM0759
STM0760	0.696956	0.0115819	2.19305	0.000235051	2.64283	6.32468e-05	1.8943	0.000487714	-0.520861	1.13294	1.40208	0.921663	10525	15101.4	32950	15024.7	35133.3	13293.8	33375	17618.7	3-deoxy-D-arabinoheptulosonate-7-phosphate synthase (DAHP synthetase, phenylalanine repressible) (aroG) [4.1.2.15] {Salmonella typhimurium LT2 SGSC1412}	tigr|STM0760
STM0761	0.126327	0.0898742	0.97835	0.94352	0.690607	0.230717	0.878197	0.678634	-2.98476	-0.031578	-0.534064	-0.187383	111.7	884.211	361.667	369.67	414.667	600.438	442.667	504.063	fumarate hydratase Class I anaerobic [4.1.2.15] {Salmonella typhimurium LT2 SGSC1412}	tigr|STM0761
STM0762	0.324803	0.00658525	0.964493	0.773797	0.784589	0.0810926	1.1109	0.365245	-1.62236	-0.0521575	-0.34999	0.151723	228	701.963	357.667	370.834	451.667	575.673	530.333	477.393	fumarate hydratase, alpha subunit [4.1.2.15] {Salmonella typhimurium LT2 SGSC1412}	tigr|STM0762
STM0763	0.651328	0.061938	1.01145	0.963294	0.570059	0.0440686	1.16784	0.571562	-0.618544	0.0164281	-0.810816	0.223843	410.75	630.635	326.333	322.638	358.5	628.882	380.75	326.029	transcriptional regulator, lysR family {Salmonella typhimurium LT2 SGSC1412}	tigr|STM0763
STM0764	2.25407	0.0343145			1.42735	0.154871	0.826148	no replicates	1.17253		0.513337	-0.275528	421	186.773	125.7	88.6146	166	116.3	158	191.249	transcriptional regulator, lysR family {Salmonella typhimurium LT2 SGSC1412}	tigr|STM0764
STM0765	0.524339	0.0795499			0.395414	0.2334			-0.931428		-1.33856		105.8	201.778	35.55	59.6002	79.9	202.067	34.85	47.9774	putative cation transporter {Salmonella typhimurium LT2 SGSC1412}	tigr|STM0765
STM0766	1.1662	0.029218	0.825168	0.100146	0.661392	0.00585815	0.907126	0.601362	0.221814	-0.27724	-0.596423	-0.140625	1613.33	1383.41	682.667	827.306	1009.67	1526.58	1250	1377.98	Oxalacetate decarboxylase: gamma chain (dcoC) [4.1.2.15] {Salmonella typhimurium LT2 SGSC1412}	tigr|STM0766
STM0768	0.734491	0.0453157	2.11545	0.0168414	0.480441	0.00920343	1.24646	0.355694	-0.445184	1.08097	-1.05757	0.317841	549	747.457	529.5	250.301	327.333	681.318	399.667	320.64	Oxalacetate decarboxylase: beta chain (dcoB) [4.1.2.15] {Salmonella typhimurium LT2 SGSC1412}	tigr|STM0768
STM0769	1.76348	2.85804e-05	1.17788	0.0550148	0.801468	0.014294	1.65002	no replicates	0.818427	0.236193	-0.319282	0.722484	915.25	519.001	303.333	257.525	481.25	600.46	634	384.238	putative cytoplasmic protein {Salmonella typhimurium LT2 SGSC1412}	tigr|STM0769
STM0770	0.589611	0.024716			0.667908	0.0519968	0.487336	no replicates	-0.762165		-0.582278	-1.03701	172.667	292.849	53	93.3963	152	227.576	144	295.484	putative ABC transport protein {Salmonella typhimurium LT2 SGSC1412}	tigr|STM0770
STM0771	0.686737	0.156831	1.17154	0.06756	0.973491	0.755952	1.37111	0.00165756	-0.54217	0.228412	-0.0387608	0.455343	188.667	274.729	207.5	177.117	249.5	256.294	221.333	161.427	putative ABC-type cobalamin/Fe3+-siderophores transport system, ATPase component {Salmonella typhimurium LT2 SGSC1412}	tigr|STM0771
STM0772	2.87097	2.58305e-06	1.43309	0.00640688	6.54821	1.9582e-07	1.38651	0.00105616	1.52154	0.51913	2.7111	0.471457	35850	12487	67875	47362.7	98375	15023.2	85875	61936.1	phosphoglyceromutase 1 (gpmA) [5.4.2.1] {Salmonella typhimurium LT2 SGSC1412}	tigr|STM0772
STM0773	2.80467	0.0614585	1.33299	0.515887	1.7476	0.144326	0.778708	0.551747	1.48783	0.414662	0.805376	-0.360845	3080	1098.17	2653.33	1990.52	1318.5	754.463	1754	2252.45	galactose-1-epimerase (mutarotase) (galM) [5.1.3.3] {Salmonella typhimurium LT2 SGSC1412}	tigr|STM0773
STM0774	3.30078	1.79717e-06	1.06834	0.297099	1.34111	0.0043878	0.958202	0.516643	1.72281	0.0953723	0.423429	-0.0615978	3200	969.468	1150	1076.44	1293.33	964.374	1138	1187.64	galactokinase (galK) [2.7.1.6] {Salmonella typhimurium LT2 SGSC1412}	tigr|STM0774
STM0775	1.9181	3.9606e-05	1.00838	0.936354	0.472519	0.00360377	0.635052	0.0293685	0.939681	0.0120434	-1.08156	-0.655054	1360	709.034	287.333	284.945	250.25	529.608	208.25	327.926	galactose-1-phosphate uridylyltransferase (galT) [2.7.7.12] {Salmonella typhimurium LT2 SGSC1412}	tigr|STM0775
STM0776	0.874773	0.108931	0.843686	0.0713107	0.173617	0.0119546	0.582858	0.0362414	-0.19302	-0.245222	-2.52602	-0.778783	1870	2137.7	397	470.554	339.333	1954.5	336.667	577.613	UDP-galactose 4-epimerase (galE) [5.1.3.2] {Salmonella typhimurium LT2 SGSC1412}	tigr|STM0776
STM0777	0.347875	0.0291233			0.849041	0.255674	1.24218	0.366371	-1.52336		-0.236093	0.31288	177.667	510.72	109.6	190.286	401.333	472.69	274.333	220.847	putative inner membrane protein {Salmonella typhimurium LT2 SGSC1412}	tigr|STM0777
STM0778	1.39989	0.00248623	1.72066	0.00842201	6.27021	1.96739e-05	2.65719	0.00102829	0.485317	0.782962	2.64851	1.4099	484.333	345.979	1630	947.311	3780	602.851	2956.67	1112.7	putative ABC superfamily (atp_bind), molybdenum transporter (modF) {Salmonella typhimurium LT2 SGSC1412}	tigr|STM0778
STM0779	1.6414	0.00162636	1.08778	0.475649	0.737654	0.00915915	1.46216	0.0343473	0.714931	0.121387	-0.438983	0.548099	3206.67	1953.61	1316.67	1210.42	1613.33	2187.11	2076.67	1420.28	transcriptional repressor of modABCD operon (molybdate uptake) (modE) {Salmonella typhimurium LT2 SGSC1412}	tigr|STM0779
STM0780	1.44405	0.00237337	0.447708	0.00883046	1.20328	0.104603	0.820837	0.0213165	0.530119	-1.15937	0.266976	-0.284833	10933.3	7571.3	4353.33	9723.6	9900	8227.49	8526.67	10387.8	putative outer membrane or exported {Salmonella typhimurium LT2 SGSC1412}	tigr|STM0780
STM0781	0.756789	0.0112864	0.678662	0.0119956	0.863377	0.0423817	2.96164	0.000240042	-0.402037	-0.559235	-0.211937	1.5664	2305	3045.76	862.5	1270.88	2970	3439.98	4162.5	1405.47	ABC superfamily (peri_perm), molybdate transporter (modA) {Salmonella typhimurium LT2 SGSC1412}	tigr|STM0781
STM0782	0.902636	0.112612	0.936284	0.600479	2.07956	0.00449878	4.20844	0.00885035	-0.147784	-0.0949817	1.05628	2.07328	1360	1506.7	1021.33	1090.84	3843.33	1848.15	5146.67	1222.94	ABC superfamily (membrane), molybdate transporter (modB) {Salmonella typhimurium LT2 SGSC1412}	tigr|STM0782
STM0783	1.40007	0.00135982	1.28548	0.0278668	2.64099	6.55445e-07	4.65126	2.53779e-05	0.485501	0.362313	1.40108	2.21762	1027.25	733.712	1008	784.14	2770	1048.85	4385	942.755	ABC superfamily (atp_bind), molybdate transporter (modC) {Salmonella typhimurium LT2 SGSC1412}	tigr|STM0783
STM0784	1.35952	0.0250438	1.05809	0.480997	0.886203	0.171582	0.859841	0.192795	0.443102	0.081461	-0.17429	-0.217859	1011.25	743.826	558	527.366	603.75	681.277	495.75	576.56	putative hydrolase of the HAD superfamily (ybhA) {Salmonella typhimurium LT2 SGSC1412}	tigr|STM0784
STM0785	1.77993	0.00547418	1.10622	0.374889	1.96142	0.00859686	1.49494	0.01177	0.831822	0.14564	0.971898	0.580089	2356.67	1324.02	1776.67	1606.07	2796.67	1425.84	2690	1799.4	putative 3-carboxymuconate cyclase (ybhE) {Salmonella typhimurium LT2 SGSC1412}	tigr|STM0785
STM0786	2.26228	6.13632e-05	1.29831	0.0728904	2.78721	0.000233955	1.3134	0.0194941	1.17778	0.376638	1.47882	0.393306	1152.5	509.442	1139.25	877.485	1345	482.562	1380	1050.71	putative pectinesterase (ybhC) {Salmonella typhimurium LT2 SGSC1412}	tigr|STM0786
STM0787	1.91418	0.00830392	1.19522	0.592687	0.348738	0.0348008	1.46875	0.366738	0.936728	0.25728	-1.51978	0.554589	6070	3171.07	819	685.228	1222.67	3505.97	1441	981.106	Imidazolonepropionase (hutI) [3.5.2.7] {Salmonella typhimurium LT2 SGSC1412}	tigr|STM0787
STM0788	1.62273	0.0112435	1.87225	0.00816314	0.47732	0.0037486	2.01846	0.0135148	0.698419	0.904775	-1.06697	1.01325	2590	1596.08	644.667	344.327	838.667	1757.03	893.333	442.582	formimionoglutamate hydrolase (hutG) {Salmonella typhimurium LT2 SGSC1412}	tigr|STM0788
STM0789	1.15198	0.0781185	2.19252	0.0177931	1.05312	0.338023	2.61263	0.00198686	0.204114	1.13259	0.0746645	1.3855	1130	980.921	702.333	320.331	1017	965.706	946	362.087	histidine utilization repressor (hutC) {Salmonella typhimurium LT2 SGSC1412}	tigr|STM0789
STM0791	0.621438	0.0173207	1.1382	no replicates	0.573116	0.00859646	1.22477	0.00960428	-0.686319	0.18675	-0.803101	0.292513	327.333	526.736	191	167.809	259	451.915	261.667	213.645	histidine ammonia lyase (hutH) [4.3.1.3] {Salmonella typhimurium LT2 SGSC1412}	tigr|STM0791
STM0792	0.761989	0.00613961	0.657808	0.00384662	0.798538	0.00887809	0.647743	0.000226101	-0.392157	-0.604262	-0.324566	-0.626506	924.5	1213.27	544.75	828.13	898.75	1125.49	611.5	944.047	putative Phospholipid-binding protein (ybhB) {Salmonella typhimurium LT2 SGSC1412}	tigr|STM0792
STM0793	0.923178	0.59234	0.649944	0.0278841	2.11301	0.00127032	1.09987	0.24837	-0.115319	-0.621612	1.0793	0.137326	414	448.451	207	318.489	836.667	395.96	332.667	302.461	7,8-diaminopelargonic acid synthetase (bioA) [2.6.1.62] {Salmonella typhimurium LT2 SGSC1412}	tigr|STM0793
STM0794	1.27121	0.0476383			1.83469	0.000133606	1.39552	0.454329	0.3462		0.875537	0.4808	223.667	175.948	81.95	107.091	315.25	171.827	196	140.45	biotin synthetase (bioB) [2.8.1.6] {Salmonella typhimurium LT2 SGSC1412}	tigr|STM0794
STM0795	0.948873	0.49883	0.925717	no replicates	1.41345	0.0028494	0.640514	0.122451	-0.0757135	-0.111358	0.499218	-0.642697	254.333	268.037	187	202.006	400.333	283.232	166.5	259.947	7-keto-8-aminopelargonic acid synthetase (bioF) [2.3.1.47] {Salmonella typhimurium LT2 SGSC1412}	tigr|STM0795
STM0796													62.975	112.186	64.575	63.9708	237.5	82.271	85.575	72.8183	biotin biosynthesis reaction prior to pimeloyl CoA (bioC) {Salmonella typhimurium LT2 SGSC1412}	tigr|STM0796
STM0797	0.799463	0.168321	0.89653	no replicates	1.53273	0.00253064	0.831938	0.355671	-0.322897	-0.157577	0.616107	-0.265453	303.667	379.838	175	195.197	537.333	350.572	229	275.261	dethiobiotin synthetase (bioD) [6.3.3.3] {Salmonella typhimurium LT2 SGSC1412}	tigr|STM0797
STM0798	0.258901	0.00643905	0.553524	0.00426097	0.389601	0.00491848	0.644191	0.00290248	-1.94953	-0.853282	-1.35993	-0.634439	1930	7454.58	2540	4588.78	2793.33	7169.74	3270	5076.13	UvrB with UvrAC is a DNA excision (uvrB) {Salmonella typhimurium LT2 SGSC1412}	tigr|STM0798
STM0799			0.481186	0.00935061	1.03554	0.671232	0.699848	0.00302558		-1.05533	0.0503822	-0.514886	29.9333	495.15	262	544.488	402	388.204	378.333	540.593	putative cytoplasmic protein {Salmonella typhimurium LT2 SGSC1412}	tigr|STM0799
STM0800	0.692322	0.189302	1.7334	0.108855	1.69597	0.00839698	1.59423	0.0907653	-0.530484	0.793606	0.762107	0.672857	575.333	831.019	1068.33	616.322	1286.67	758.663	1139.67	714.871	leucine-rich repeat protein (slrP) {Salmonella typhimurium LT2 SGSC1412}	tigr|STM0800
STM0801	1.55465	0.000526068	0.960776	0.702974	1.8382	0.000332112	0.871585	0.0332371	0.636589	-0.0577282	0.87829	-0.198287	852.75	548.516	862.75	897.972	1117.5	607.933	1014.75	1164.26	putative cytoplasmic protein (ybhK) {Salmonella typhimurium LT2 SGSC1412}	tigr|STM0801
STM0802	2.22826	0.000839124	1.43121	0.00832858	3.97702	0.000305005	1.2951	0.191467	1.15592	0.517233	1.99169	0.373059	624	280.039	672	469.534	826	207.693	780.333	602.529	molybdopterin biosynthesis, protein A (moaA) {Salmonella typhimurium LT2 SGSC1412}	tigr|STM0802
STM0803	1.8984	0.00241452	1.50127	0.130804	1.90591	0.0132733	2.08678	0.0422606	0.924788	0.586185	0.930478	1.06128	1383.33	728.682	1125.33	749.587	1466.67	769.537	1616.67	774.718	molybdopterin biosynthesis, protein B (moaB) {Salmonella typhimurium LT2 SGSC1412}	tigr|STM0803
STM0804	1.90225	0.0337833	1.45164	0.106192	2.02691	0.00407693	1.68407	0.119277	0.927704	0.53768	1.01928	0.751955	942	495.204	969.667	667.982	1306.67	644.661	1273.67	756.301	molybdopterin biosynthesis, protein C (moaC) {Salmonella typhimurium LT2 SGSC1412}	tigr|STM0804
STM0805	1.34919	0.00800386	1.41719	0.0495665	1.32695	0.0275985	1.70343	0.00939977	0.432092	0.503038	0.408112	0.768442	1310	970.954	1723.33	1216.02	2316.67	1745.86	1960	1150.62	molybdopterin biosynthesis protein (moaD) {Salmonella typhimurium LT2 SGSC1412}	tigr|STM0805
STM0806	0.9771	0.531817	1.73852	0.00041217	1.90552	8.86321e-05	1.82413	0.0165375	-0.0334217	0.797862	0.930187	0.867207	777	795.21	1445	831.165	1626.67	853.659	1843.33	1010.53	molybdopterin converting factor, subunit 2 (moaE) {Salmonella typhimurium LT2 SGSC1412}	tigr|STM0806
STM0807	2.66298	0.00757825	0.845938	0.425894	2.37199	0.0111176	1.37139	0.246249	1.41304	-0.241376	1.2461	0.45564	3140	1179.13	1443.33	1706.19	3133.33	1320.97	2853.33	2080.61	putative permease (ybhL) {Salmonella typhimurium LT2 SGSC1412}	tigr|STM0807
STM0808	0.810683	0.209106	1.68839	no replicates	0.417745	0.0490862	1.5228	no replicates	-0.30279	0.755651	-1.25931	0.606722	252.333	311.26	201	119.048	103.4	247.519	208	136.591	putative integral membrane protein (ybhM) {Salmonella typhimurium LT2 SGSC1412}	tigr|STM0808
STM0809	0.321906	0.0294517	0.876791	0.681866	0.18955	0.0175275	0.936741	0.770512	-1.63529	-0.189696	-2.39935	-0.0942783	350.25	1088.05	312.5	356.413	191.525	1010.42	375	400.324	putative inner membrane protein {Salmonella typhimurium LT2 SGSC1412}	tigr|STM0809
STM0810	0.36931	0.138151	1.31164	no replicates	0.778174	0.163411	0.640083	no replicates	-1.43709	0.391372	-0.361836	-0.643669	342	926.051	354	269.891	147	188.904	218	340.581	putative inner membrane protein {Salmonella typhimurium LT2 SGSC1412}	tigr|STM0810
STM0811	0.802975	0.0343076	0.838023	0.303717	0.810575	0.0481657	1.52658	0.0107352	-0.316573	-0.254938	-0.302982	0.610299	590	734.768	271	323.38	575	709.373	530.667	347.619	putative negative regulator (ybhN) {Salmonella typhimurium LT2 SGSC1412}	tigr|STM0811
STM0812	1.68575	0.00189324			0.62774	0.0357709	1.30423	no replicates	0.753395		-0.671762	0.383195	557.667	330.811	63.0333	57.7325	167.667	267.096	130	99.6759	cardiolipin (CL) synthase (ybhO) {Salmonella typhimurium LT2 SGSC1412}	tigr|STM0812
STM0813	1.1327	0.0193172	0.661385	no replicates	0.805713	0.0129392	0.706948	0.0501798	0.179767	-0.596437	-0.311662	-0.500323	738.75	652.202	198	299.372	346.25	429.744	206.25	291.747	putative cytoplasmic protein (ybhP) {Salmonella typhimurium LT2 SGSC1412}	tigr|STM0813
STM0814	1.93231	0.00896551	1.40435	0.137869	0.132534	0.0697533	1.68051	0.0408412	0.950328	0.489907	-2.91557	0.748897	16233.3	8400.99	665.667	474.002	1440	10865.2	937	557.569	putative inner membrane protein (ybhQ) {Salmonella typhimurium LT2 SGSC1412}	tigr|STM0814
STM0815	1.21404	0.72591	0.59229	0.336188	1.2281	0.579537	0.684126	0.440974	0.279818	-0.755623	0.296429	-0.547666	1954.33	1609.77	1477.33	2494.27	2383.33	1940.67	2046.67	2991.65	putative ABC superfamily (membrane) transport protein (ybhR) {Salmonella typhimurium LT2 SGSC1412}	tigr|STM0815
STM0816	0.981744	0.896161	0.346379	0.00809032	1.02092	0.774244	0.484096	0.0312619	-0.0265813	-1.52958	0.0298721	-1.04663	1416.67	1443.01	773.333	2232.62	1636.67	1603.13	1230.67	2542.2	putative ABC superfamily (membrane) transport protein (ybhS) {Salmonella typhimurium LT2 SGSC1412}	tigr|STM0816
STM0817	1.29743	0.0446735	0.626399	0.00317441	0.551226	0.00245046	0.805653	0.0356836	0.375661	-0.674846	-0.859284	-0.311769	2260	1741.9	990.25	1580.86	1155	2095.33	1407.5	1747.03	putative ABC-type multidrug transport system, ATPase component (ybhF) {Salmonella typhimurium LT2 SGSC1412}	tigr|STM0817
STM0818	2.13867	0.00030631	0.603617	0.0165769	0.319258	0.00369877	0.548431	0.0115245	1.09671	-0.728295	-1.64721	-0.866617	4120	1926.44	739.667	1225.39	662.333	2074.6	827.333	1508.55	membrane permeases, predicted cation efflux pump {Salmonella typhimurium LT2 SGSC1412}	tigr|STM0818
STM0819	1.47955	0.00250375	0.494021	0.0976885	0.272325	0.00380533	0.553425	0.00685747	0.565159	-1.01736	-1.8766	-0.853541	3640	2460.21	797.5	1614.3	842	3091.89	985.667	1781.03	putative transcriptional repressor (TetR/AcrR family) (ybiH) {Salmonella typhimurium LT2 SGSC1412}	tigr|STM0819
STM0820	0.293025	0.0111782	1.25265	0.00764341	2.87708	0.000993062	0.923442	0.515407	-1.7709	0.32498	1.52461	-0.114907	152	518.727	2200	1756.28	1956.67	680.087	1790	1938.4	putative ATP-dependent RNA helicase (rhlE) {Salmonella typhimurium LT2 SGSC1412}	tigr|STM0820
STM0821	0.457555	0.00879125	0.801589	0.154323	0.53788	0.00592487	0.837154	0.23261	-1.12798	-0.319066	-0.894644	-0.256435	1010.75	2209.02	1410	1759.01	1333.25	2478.71	1670	1994.85	LexA regulated (SOS) repair enzyme (dinG) {Salmonella typhimurium LT2 SGSC1412}	tigr|STM0821
STM0822	0.83483	0.107861	0.696482	0.0635172	0.692029	0.00279586	0.875638	0.0773927	-0.260446	-0.521842	-0.531095	-0.191593	1272.5	1524.26	870.5	1249.85	1071.5	1548.35	1167.5	1333.31	putative transferase (ybiB) {Salmonella typhimurium LT2 SGSC1412}	tigr|STM0822
STM0823	0.550544	0.00693624	0.229602	0.0319347	1.29508	0.0121199	0.506427	0.0503873	-0.86107	-2.12279	0.373036	-0.981573	317.667	577.005	189	823.164	788	608.459	492.333	972.17	putative periplasmic protein (ybiJ) {Salmonella typhimurium LT2 SGSC1412}	tigr|STM0823
STM0825	3.8181	1.35577e-05	0.967792	0.561545	0.979112	0.675461	1.10047	0.088453	1.93285	-0.0472309	-0.0304542	0.138121	2436.67	638.189	201	207.689	417.667	426.577	338.667	307.747	putative DnaK suppressor protein (ybiI) {Salmonella typhimurium LT2 SGSC1412}	tigr|STM0825
STM0826	1.15211	0.339263	0.888512	0.144491	1.54188	0.000312749	1.12719	0.525159	0.204283	-0.170538	0.624687	0.172732	472.25	409.899	332.25	373.94	659.75	427.888	520.25	461.546	putative SAM-dependent methyltransferase (ybiN) {Salmonella typhimurium LT2 SGSC1412}	tigr|STM0826
STM0827	0.876576	0.499895	4.67885	0.00218554	2.27488	7.71998e-05	3.57286	0.00873629	-0.190049	2.22616	1.18579	1.83708	234	266.948	840.667	179.674	627.667	275.912	645.333	180.621	paral putative transport protein (ybiO) {Salmonella typhimurium LT2 SGSC1412}	tigr|STM0827
STM0828	0.600696	0.0088354	8.66959	0.00372753	13.87	2.60227e-05	6.39083	0.00437639	-0.735293	3.11596	3.7939	2.676	516.5	859.836	24866.7	2868.26	14425	1040.01	20900	3270.31	ABC superfamily (atp_bind), glutamine high-affinity transporter (glnQ) {Salmonella typhimurium LT2 SGSC1412}	tigr|STM0828
STM0829	0.558336	0.00354619	3.32966	0.000391831	4.43562	1.213e-05	2.18825	0.000924368	-0.840796	1.73538	2.14914	1.12978	1113.33	1994.02	16133.3	4845.34	9523.33	2147.01	11100	5072.55	ABC superfamily (membrane), glutamine high-affinity transporter (glnP) {Salmonella typhimurium LT2 SGSC1412}	tigr|STM0829
STM0830	1.19329	0.344382	4.84837	0.00557169	3.83898	0.00156865	3.09065	0.0136366	0.254943	2.2775	1.94072	1.62791	8383.33	7025.4	49700	10250.9	24733.3	6442.69	37400	12101	ABC superfamily (bind_prot), glutamine high-affinity transporter (glnH) {Salmonella typhimurium LT2 SGSC1412}	tigr|STM0830
STM0831	4.42991	1.28467e-05	0.930108	0.0233526	0.279848	0.00284487	1.20799	0.0660699	2.14728	-0.10453	-1.83728	0.272608	75600	17065.8	5936.67	6382.77	8225	29391	8567.5	7092.36	stress response DNA-binding protein starvation induced resistance (dps) {Salmonella typhimurium LT2 SGSC1412}	tigr|STM0831
STM0832	1.71838	0.000530247	1.68943	0.001209	2.23261	0.000129673	1.27714	0.0293506	0.781051	0.756534	1.15873	0.352915	595.667	346.644	886.333	524.635	688.333	308.309	671.333	525.654	putative permease (ybiF) {Salmonella typhimurium LT2 SGSC1412}	tigr|STM0832
STM0833	1.72252	0.0180656	1.37962	0.118342	2.11144	0.0105378	1.34341	0.157185	0.784517	0.46427	1.07823	0.425903	12825	7445.51	16700	12104.8	17020	8060.83	21020	15646.7	outer membrane protease, receptor for phage OX2 (ompX) {Salmonella typhimurium LT2 SGSC1412}	tigr|STM0833
STM0834	1.22637	0.258726	2.81387	0.0249471	7.34893	0.00352808	6.16986	0.00728532	0.294398	1.49256	2.87753	2.62524	250	203.853	609.333	216.546	1930	262.623	1353.33	219.346	putative Integral membrane protein (ybiP) {Salmonella typhimurium LT2 SGSC1412}	tigr|STM0834
STM0835	1.33033	0.00835382	1.45749	0.0774113	0.975149	0.635012	1.41168	0.0794425	0.411787	0.543482	-0.036305	0.497411	1513.33	1137.56	877.333	601.95	1113.33	1141.71	990	701.293	putative Mn-dependent transcriptional regulator. {Salmonella typhimurium LT2 SGSC1412}	tigr|STM0835
STM0836	0.627096	0.0094609	1.44916	0.0152286	1.14032	0.0291486	1.72669	0.00751405	-0.673242	0.535219	0.189433	0.788009	541	862.707	929	641.06	1120	982.184	1333.33	772.191	putative Di- and tricarboxylate transporters (ybiR) {Salmonella typhimurium LT2 SGSC1412}	tigr|STM0836
STM0837	0.812401	0.0223946	1.12416	0.063273	1.78727	0.000119103	1.22816	0.0274176	-0.299736	0.168847	0.837759	0.296495	1363.33	1678.15	3156.67	2808.02	3510	1963.89	3683.33	2999.07	putative periplasmic protein (ybiS) {Salmonella typhimurium LT2 SGSC1412}	tigr|STM0837
STM0838	0.204255	0.00859014	1.25922	0.120277	1.06424	0.657728	1.6605	0.072373	-2.29156	0.332528	0.0898184	0.73162	783.667	3836.71	3690	2930.39	4376.67	4112.5	4976.67	2997.09	putative ATPase component of ABC transporter with (ybiT) {Salmonella typhimurium LT2 SGSC1412}	tigr|STM0838
STM0839	0.279928	0.00358209	0.843485	0.31994	0.620088	0.0150529	1.06312	0.608317	-1.83687	-0.245566	-0.689456	0.0883085	189.5	676.959	285.75	338.773	472.667	762.258	444.25	417.873	putative inner membrane protein {Salmonella typhimurium LT2 SGSC1412}	tigr|STM0839
STM0840	0.889569	0.381801			0.897893	0.582813	1.17172	no replicates	-0.168822		-0.155385	0.228627	206	231.573	67.4667	55.6428	111.2	123.846	124	105.827	putative hydrolase of the HAD superfamily (ybiV(2)) {Salmonella typhimurium LT2 SGSC1412}	tigr|STM0840
STM0841	0.334085	0.00821124			0.247224	0.0181667	0.913606	no replicates	-1.58171		-2.01611	-0.130356	333	996.752	141	164.789	227	918.195	170	186.076	putative cytoplasmic protein (ybiU) {Salmonella typhimurium LT2 SGSC1412}	tigr|STM0841
STM0842	0.796847	0.053384	1.69838	0.0461128	0.737518	0.0549919	1.48225	0.0503034	-0.327626	0.764156	-0.43925	0.567789	1835	2302.83	2523.33	1485.73	2060	2793.15	2547.5	1718.67	putative hydrolase of the HAD superfamily (ybiV(1)) {Salmonella typhimurium LT2 SGSC1412}	tigr|STM0842
STM0843	0.576555	0.273019			0.480577	0.248869			-0.794469		-1.05716		101	175.178	54.725	67.393	71.8	149.404	59.175	91.3069	putative pyruvate formate lyase (pflF) [2.3.1.54] {Salmonella typhimurium LT2 SGSC1412}	tigr|STM0843
STM0844													184.333	80.5268	36.9667	43.0393	105.9	51.1628	56.7	29.6642	putative pyruvate formate lyase activating enzyme (pflE) [1.97.1.4] {Salmonella typhimurium LT2 SGSC1412}	tigr|STM0844
STM0845	2.43159	0.117364	1.88137	0.0195117	2.6126	0.0215876	1.9845	0.022609	1.2819	0.91178	1.38548	0.988779	2570	1056.92	2666.67	1417.41	3683.33	1409.84	3313.33	1669.6	molybdopterin biosynthesis (moeB) {Salmonella typhimurium LT2 SGSC1412}	tigr|STM0845
STM0846	0.703129	0.051268	1.24683	0.147863	0.571501	0.00410488	1.28064	0.019276	-0.508139	0.318262	-0.807172	0.356868	1502.75	2137.23	1406.67	1128.2	1566.67	2741.32	1630	1272.8	molybdopterin biosynthesis protein (moeA) {Salmonella typhimurium LT2 SGSC1412}	tigr|STM0846
STM0847	1.14764	0.40392	2.62601	0.0295336	0.84011	0.235413	2.48936	0.0108852	0.198666	1.39287	-0.25135	1.31577	2866.67	2497.89	2756.67	1049.75	2536.67	3019.45	2990	1201.11	putative asparaginase (ybiK) [3.5.1.1] {Salmonella typhimurium LT2 SGSC1412}	tigr|STM0847
STM0848	1.07759	0.34737	2.76581	0.000637309	3.25547	0.000815229	3.26158	0.000846158	0.10781	1.4677	1.70287	1.70557	632.333	586.803	1593.33	576.083	2225	683.465	2213.33	678.607	putative ATPase components of ABC-type transport system (yliA) {Salmonella typhimurium LT2 SGSC1412}	tigr|STM0848
STM0849	1.22595	0.0578181	2.11613	0.0328732	4.92755	0.000472205	2.62064	0.00808367	0.293905	1.08143	2.30087	1.38992	464.333	378.753	931.5	440.191	2065	419.073	1432.5	546.623	putative ABC transporter periplasmic binding protein (yliB) {Salmonella typhimurium LT2 SGSC1412}	tigr|STM0849
STM0850	0.84655	0.206054	1.75071	0.0283404	3.29175	3.11584e-05	1.95682	0.00026604	-0.240333	0.807937	1.71886	0.968514	263.667	311.46	535.667	305.972	1053.33	319.992	715.667	365.729	putative ABC transporter periplasmic binding protein (yliC) {Salmonella typhimurium LT2 SGSC1412}	tigr|STM0850
STM0851	0.81464	0.0196907	1.25393	0.0122043	2.14123	2.16479e-05	1.05523	0.149267	-0.295765	0.326462	1.09844	0.0775539	436.25	535.512	673.75	537.309	1152.5	538.243	785.75	744.626	putative ABC transporter inner membrane component (yliD) {Salmonella typhimurium LT2 SGSC1412}	tigr|STM0851
STM0852	0.308907	0.00167734	0.67121	0.0300873	0.490562	0.0182435	0.797969	0.400206	-1.69475	-0.575164	-1.02749	-0.325596	369.75	1196.96	483	719.596	635	1294.43	713.25	893.832	putative Fe-S oxidoreductases family 1 (yliG) {Salmonella typhimurium LT2 SGSC1412}	tigr|STM0852
STM0853	4.95434	7.31506e-05	2.23998	0.00250258	0.413265	0.00459347	2.62888	0.00227579	2.30869	1.16348	-1.27486	1.39445	31900	6438.8	3640	1625.02	3746.67	9066.01	4646.67	1767.55	putative cytoplasmic protein (yliH) {Salmonella typhimurium LT2 SGSC1412}	tigr|STM0853
STM0854	0.662879	0.498521			0.628952	0.163326	1.07622	no replicates	-0.593182		-0.668978	0.105971	272	410.331	72.65	70.1779	121.025	192.423	226	209.994	putative cytoplasmic protein {Salmonella typhimurium LT2 SGSC1412}	tigr|STM0854
STM0855	0.597706	0.0964866			0.458023	0.0210125	1.14858	0.251086	-0.742491		-1.12651	0.199846	244.667	409.343	93.8	82.5666	146	318.761	164.5	143.221	putative electron transfer flavoprotein beta subunit {Salmonella typhimurium LT2 SGSC1412}	tigr|STM0855
STM0856	0.220609	0.0562811	0.893169	no replicates	0.442546	0.0228128	1.27892	0.530157	-2.18044	-0.162994	-1.1761	0.354924	152	689.002	277	310.132	212.5	480.176	286	223.627	putative electron transfer flavoprotein alpha subunit {Salmonella typhimurium LT2 SGSC1412}	tigr|STM0856
STM0857	0.188569	0.00342877	1.22445	0.299535	0.285688	0.00254172	1.02266	0.900744	-2.40683	0.292137	-1.80749	0.0323201	432.5	2293.59	748	610.885	644.5	2255.96	727	710.894	putative acyl-CoA dehydrogenase [1.3.99.3] {Salmonella typhimurium LT2 SGSC1412}	tigr|STM0857
STM0858	0.770453	0.685168	1.3348	0.421259	1.32175	0.35489	1.29191	0.378014	-0.376221	0.416626	0.402448	0.369503	793.5	1029.91	766.333	574.117	853.667	645.861	1225	948.21	putative dehydrogenase (flavoproteins) [1.5.5.1] {Salmonella typhimurium LT2 SGSC1412}	tigr|STM0858
STM0859	0.227257	0.0145368	1.0138	0.940532	1.17375	0.369018	1.41132	0.0254256	-2.1376	0.0197753	0.231129	0.497048	183	805.254	479	472.479	830	707.133	980.5	694.739	putative transcriptional regulator, LysR family {Salmonella typhimurium LT2 SGSC1412}	tigr|STM0859
STM0860	0.610428	0.133754	0.746726	0.51204	0.780798	0.435704	1.13508	0.673297	-0.712108	-0.421348	-0.35698	0.18279	682	1117.25	1023	1369.98	1618	2072.24	1676.67	1477.14	putative inner membrane protein {Salmonella typhimurium LT2 SGSC1412}	tigr|STM0860
STM0861	0.38046	0.0490227	1.16142	0.574	0.897772	0.669953	1.61213	0.209187	-1.39419	0.215885	-0.155579	0.688965	547.667	1439.49	745	641.458	1494.67	1664.86	1326	822.516	putative dehydrogenase (yliI) {Salmonella typhimurium LT2 SGSC1412}	tigr|STM0861
STM0862	1.85663	0.000214336	1.8678	0.00118411	1.52477	0.00219302	2.03663	0.00234772	0.89269	0.901341	0.608589	1.02618	3200	1723.55	2686.67	1438.41	2686.67	1762.02	2970	1458.29	putative glutathione S-transferase (yliJ) {Salmonella typhimurium LT2 SGSC1412}	tigr|STM0862
STM0863	2.89373	0.0216512	1.65558	0.153501	0.39837	0.0346239	2.24238	0.0998822	1.53293	0.727335	-1.32782	1.16503	15233.3	5264.25	1960	1183.88	2530	6350.88	2883.33	1285.83	D-alanyl-D-alanine carboxypeptidase penicillin-binding protein 6a (dacC) [3.4.16.4] {Salmonella typhimurium LT2 SGSC1412}	tigr|STM0863
STM0864	1.19944	0.00997241	1.39168	0.00733743	3.48633	3.53201e-05	0.98407	0.396515	0.262361	0.476825	1.80171	-0.0231666	1336.67	1114.41	4290	3082.61	3743.33	1073.72	3636.67	3695.54	transcriptional repressor for deoxyribose operon (DeoR family) (deoR) {Salmonella typhimurium LT2 SGSC1412}	tigr|STM0864
STM0865	1.20007	0.0795514	2.19655	0.00223749	2.14717	4.12766e-05	1.15631	0.042928	0.263118	1.13524	1.10243	0.209527	1480	1233.26	5170	2353.7	2646.67	1232.63	2946.67	2548.34	putative permease (ybjG) {Salmonella typhimurium LT2 SGSC1412}	tigr|STM0865
STM0866	0.289562	0.00200591	0.819246	0.148099	0.975115	0.746481	0.930238	0.606595	-1.78805	-0.287631	-0.036356	-0.104328	318.75	1100.8	848.75	1036.01	1080.75	1108.33	1161.5	1248.6	multidrug translocase (mdfA) {Salmonella typhimurium LT2 SGSC1412}	tigr|STM0866
STM0867	1.97167	0.335228	1.58112	0.054311	1.77722	0.077543	1.66557	0.242798	0.979416	0.660945	0.829622	0.736018	3995	2026.2	3906.67	2470.83	4266.67	2400.75	5310	3188.09	putative hydrolase {Salmonella typhimurium LT2 SGSC1412}	tigr|STM0867
STM0868	0.313362	0.00100976	1.6705	0.00534638	0.584541	0.0112054	2.01952	0.00151718	-1.6741	0.740276	-0.774624	1.01401	503.5	1606.77	891.5	533.674	959.333	1641.17	1192.5	590.487	putative transport protein/putative regulatorn {Salmonella typhimurium LT2 SGSC1412}	tigr|STM0868
STM0869	0.620928	0.0150799	1.35373	0.0865305	1.13293	0.155419	1.53649	0.0142292	-0.687501	0.436945	0.180062	0.619638	303.333	488.516	427.667	315.916	541.667	478.11	558.667	363.599	paral putative regulator (TetR/Acr family) {Salmonella typhimurium LT2 SGSC1412}	tigr|STM0869
STM0870	0.664132	0.012154	1.0013	0.959003	1.4866	0.00188047	1.07903	0.00532507	-0.590458	0.00187414	0.572013	0.109731	875.333	1318.01	1610	1607.91	2066.67	1390.2	2156.67	1998.71	putative transport protein {Salmonella typhimurium LT2 SGSC1412}	tigr|STM0870
STM0871	0.624229	0.00860891	0.57387	0.00524303	0.632689	0.00677345	0.410715	0.00428312	-0.679852	-0.801204	-0.660432	-1.28379	866.667	1388.38	721	1256.38	825	1303.96	637.667	1552.58	putative inner membrane protein (ybjM) {Salmonella typhimurium LT2 SGSC1412}	tigr|STM0871
STM0872	1.13783	0.0653165	2.0598	1.93653e-05	3.96492	2.35904e-06	2.12244	0.00255183	0.186282	1.0425	1.98729	1.08572	7996.67	7028.01	27733.3	13464.1	25500	6431.41	33766.7	15909.4	glutaredoxin1 redox coenzyme for glutathione-dependent ribonucleotide reductase (grxA) {Salmonella typhimurium LT2 SGSC1412}	tigr|STM0872
STM0873	0.523266	0.00423943	0.7908	0.0326928	0.752991	0.0778918	0.854592	0.109726	-0.934384	-0.338615	-0.409296	-0.226691	447	854.25	631	797.926	665	883.145	765.333	895.553	putative inner membrane protein (ybjC) {Salmonella typhimurium LT2 SGSC1412}	tigr|STM0873
STM0874	0.312763	0.00651709	0.771553	0.0434106	0.261381	0.000852835	0.780303	0.0359535	-1.67686	-0.374162	-1.93577	-0.357893	885	2829.62	647	838.568	867	3316.99	855	1095.73	oxygen-insensitive NADPH nitroreductase (mdaA) [1.-.-.-] {Salmonella typhimurium LT2 SGSC1412}	tigr|STM0874
STM0875	0.439567	0.00930814	1.2025	0.144728	0.863983	0.189706	1.20197	0.0894771	-1.18584	0.266031	-0.210925	0.2654	895	2036.09	1760	1463.62	1717.5	1987.89	1935	1609.86	ribosomal protein S6 modification protein (rimK) {Salmonella typhimurium LT2 SGSC1412}	tigr|STM0875
STM0876	0.831124	0.0367138	1.56936	0.00584806	2.06657	5.75048e-06	1.58715	0.000839882	-0.266864	0.650174	1.04724	0.666439	805.5	969.169	1617.5	1030.68	2032.5	983.512	1970	1241.22	putative cytoplasmic protein (ybjN) {Salmonella typhimurium LT2 SGSC1412}	tigr|STM0876
STM0877	0.986885	0.95064	2.34593	0.0301383	0.840554	0.343323	2.41054	0.0656664	-0.0190455	1.23016	-0.250587	1.26935	835.667	846.772	708.667	302.083	686.667	816.921	932	386.636	ABC superfamily (peri_perm), putrescine transporter (potF) {Salmonella typhimurium LT2 SGSC1412}	tigr|STM0877
STM0878	1.71464	0.00064142	1.95234	0.000997029	1.22199	0.0381429	2.159	0.0161336	0.777905	0.965204	0.289237	1.11036	2033.33	1185.87	1190	609.525	1530	1252.05	1873.33	867.685	ABC superfamily (atp_bind), putrescine transporter (potG) {Salmonella typhimurium LT2 SGSC1412}	tigr|STM0878
STM0879	1.76788	0.331552	1.24585	0.698398	1.0823	0.880908	1.40669	0.559787	0.82202	0.317131	0.114096	0.492302	6962.33	3938.24	2902.33	2329.6	4095.67	3784.24	4379.33	3113.22	ABC superfamily (membrane), putrescine transporter (potH) {Salmonella typhimurium LT2 SGSC1412}	tigr|STM0879
STM0880	1.86777	0.164498	1.07153	0.840871	1.26304	0.494521	1.83171	0.000252007	0.901315	0.0996731	0.336906	0.873189	1781.67	953.902	638	595.41	1029.67	815.226	677	369.601	ABC superfamily (membrane), putrescine transporter (potI) {Salmonella typhimurium LT2 SGSC1412}	tigr|STM0880
STM0881	1.24254	0.327225	1.09285	0.236833	1.02202	0.778651	1.2673	0.134577	0.313296	0.128091	0.0314258	0.341758	1961.5	1578.62	1345	1230.73	1607.5	1572.86	1950	1538.7	putative inner membrane protein (ybjO) {Salmonella typhimurium LT2 SGSC1412}	tigr|STM0881
STM0882	0.759607	0.165576	0.806291	0.173642	1.42856	0.00121488	0.852327	0.0324974	-0.396675	-0.310628	0.514566	-0.230521	313.333	412.494	353.667	438.634	616	431.202	439.667	515.843	putative tRNA (uracil-5-)-methyltransferase (ybjF) [2.1.1.] {Salmonella typhimurium LT2 SGSC1412}	tigr|STM0882
STM0884	1.44518	0.00907556	0.896791	0.272618	0.762868	0.516911	0.951506	no replicates	0.531248	-0.157156	-0.390494	-0.0717161	1345	930.681	351.5	391.953	524.333	687.318	560	588.541	putative inner membrane protein homology to SgaT {Salmonella typhimurium LT2 SGSC1412}	tigr|STM0884
STM0885	0.489852	0.0358994			0.342152	0.0231888			-1.02958		-1.54729		132.333	270.15	42.175	69.7916	76.8333	224.559	56.825	86.0114	putative inner membrane protein homology to SgaT {Salmonella typhimurium LT2 SGSC1412}	tigr|STM0885
STM0886	1.05905	0.756749	1.16535	0.409633	1.01439	0.918952	0.969374	0.85967	0.0827693	0.220763	0.0206193	-0.0448748	443.667	418.929	291.667	250.282	362.667	357.52	276	284.72	putative sulfatase {Salmonella typhimurium LT2 SGSC1412}	tigr|STM0886
STM0887	0.739824	0.267804	1.03603	0.808125	6.53034	0.000992148	3.10296	0.02687	-0.434747	0.0510631	2.70716	1.63364	261.333	353.237	1453.33	1402.79	3973.33	608.442	5490	1769.28	ABC superfamily (bind_prot), arginine 3rd transport system (artJ) {Salmonella typhimurium LT2 SGSC1412}	tigr|STM0887
STM0888	0.859328	0.175763	1.40146	0.0131155	5.99479	7.15551e-06	2.77647	9.75101e-05	-0.218719	0.486929	2.58371	1.47325	748.333	870.835	3186.67	2273.82	6606.67	1102.07	7203.33	2594.42	ABC superfamily (membrane), arginine 3rd transport system (artM) {Salmonella typhimurium LT2 SGSC1412}	tigr|STM0888
STM0889	0.969618	0.698688	1.55515	0.00362581	5.52729	1.85199e-05	2.67726	0.000436933	-0.0445118	0.637057	2.46657	1.42075	791.667	816.473	3063.33	1969.79	5850	1058.39	6646.67	2482.64	ABC superfamily (membrane), arginine 3rd transport system (artQ) {Salmonella typhimurium LT2 SGSC1412}	tigr|STM0889
STM0890	1.3549	0.0140185	1.6003	0.00404484	4.41534	1.75871e-06	3.10431	0.00318829	0.438188	0.678342	2.14252	1.63427	1516.67	1119.39	3203.33	2001.71	5880	1331.72	7173.33	2310.76	ABC superfamily (bind_prot), arginine transport system (artI) {Salmonella typhimurium LT2 SGSC1412}	tigr|STM0890
STM0891	1.29299	0.000731868	1.28806	0.00101771	3.05609	4.21831e-07	1.98409	4.72251e-05	0.370714	0.3652	1.61169	0.988477	1332.5	1030.56	1902.5	1477.03	3780	1236.87	3562.5	1795.53	ABC superfamily (atp&memb), arginine transport system (artP) {Salmonella typhimurium LT2 SGSC1412}	tigr|STM0891
STM0892	1.76889	0.013563	0.829166	0.0712646	0.819918	0.150394	1.06764	0.263577	0.822843	-0.270267	-0.286448	0.0944278	21566.7	12192.2	7993.33	9640.21	11566.7	14107.1	11533.3	10802.6	putative lipoprotein (ybjP) {Salmonella typhimurium LT2 SGSC1412}	tigr|STM0892
STM0893													20.6	25.5122	34.6333	29.5301	19.7667	20.5215	27.9	27.4334	Fels-1 prophage putative integrase {Salmonella typhimurium LT2 SGSC1412}	tigr|STM0893
STM0894													28	26.3451	34.425	24.4947	17.3	20.7808	33.725	20.9007	Fels-1 prophage putative excisionase {Salmonella typhimurium LT2 SGSC1412}	tigr|STM0894
STM0895													20.6	25.5122	34.6	27.2643	18.4333	21.5071	31.1667	23.6235	Fels-1 prophage {Salmonella typhimurium LT2 SGSC1412}	tigr|STM0895
STM0896													20.6	25.5122	34.3333	22.6201	27.7	24.2642	29.0333	24.4052	Fels-1 prophage {Salmonella typhimurium LT2 SGSC1412}	tigr|STM0896
STM0897	0.691032	0.242515							-0.533175				209	302.446	41.4333	24.473	24.3333	20.3517	28.3	34.1194	Fels-1 prophage {Salmonella typhimurium LT2 SGSC1412}	tigr|STM0897
STM0898													20.6	25.5122	34.4	23.5506	15.925	20.5352	33.225	20.9655	Fels-1 prophage predicted transcriptional regulator {Salmonella typhimurium LT2 SGSC1412}	tigr|STM0898
STM0898A													20.6	25.5122	34.3	22.0716	15.9	20.9499	28.2333	21.6854	Fels-1 prophage putative protein {Salmonella typhimurium LT2 SGSC1412}	tigr|STM0898A
STM0899													20.6	25.5122	34.3	22.0716	17.2667	20.9928	27.3333	21.8315	Fels-1 prophage {Salmonella typhimurium LT2 SGSC1412}	tigr|STM0899
STM0900													22.1667	25.7335	34.5	25.4917	20.7667	21.018	29.4333	29.2595	Fels-1 prophage putative DNA or RNA helicases {Salmonella typhimurium LT2 SGSC1412}	tigr|STM0900
STM0901			1.07953	no replicates	1.29419	0.151563				0.110404	0.372046		80.9	37.5119	178	164.886	412	318.347	72.6667	45.2664	Fels-1 prophage putative phage DNA primase {Salmonella typhimurium LT2 SGSC1412}	tigr|STM0901
STM0902													59.85	43.2468	39.45	41.0499	65.25	25.154	48.525	58.6236	Fels-1 prophage {Salmonella typhimurium LT2 SGSC1412}	tigr|STM0902
STM0903													34.95	32.374	34.975	34.1271	35.25	21.6697	30.575	33.336	Fels-1 prophage putative chaparone {Salmonella typhimurium LT2 SGSC1412}	tigr|STM0903
STM0904													28.0333	46.5777	88.7667	19.6481	24.1333	50.8594	32.5	21.0617	Fels-1 prophage {Salmonella typhimurium LT2 SGSC1412}	tigr|STM0904
STM0905	3.52503	0.00172859	1.44734	0.130472	1.10469	0.582706	1.41669	0.1012	1.81764	0.533405	0.143645	0.50252	8053.33	2284.61	2260	1561.48	2783.33	2519.55	3556.67	2510.55	Fels-1 prophage {Salmonella typhimurium LT2 SGSC1412}	tigr|STM0905
STM0906	0.242617	0.000999047	0.801103	0.0014466	0.356612	0.000487586	0.808881	0.0436751	-2.04325	-0.319941	-1.48757	-0.306	544	2242.22	707.5	883.158	932.75	2615.59	775	958.114	Fels-1 prophage {Salmonella typhimurium LT2 SGSC1412}	tigr|STM0906
STM0907													24.575	38.4054	35	36.9602	29.575	25.348	26.6	56.0273	Fels-1 prophage putative chitinase {Salmonella typhimurium LT2 SGSC1412}	tigr|STM0907
STM0908	0.270369	0.0283261	0.534882	0.00549456	0.151879	0.0114753	0.575541	0.00054431	-1.887	-0.902706	-2.71901	-0.79701	800.5	2960.77	424.667	793.944	459.333	3024.34	524.667	911.606	Fels-1 prophage {Salmonella typhimurium LT2 SGSC1412}	tigr|STM0908
STM0909													286	70.0821	58.975	39.1964	118.65	45.8436	78.05	48.8682	Fels-1 prophage {Salmonella typhimurium LT2 SGSC1412}	tigr|STM0909
STM0910													26.3333	26.2001	34.3	22.0716	15.8	21.554	29.8667	25.9604	Fels-1 prophage {Salmonella typhimurium LT2 SGSC1412}	tigr|STM0910
STM0911													90.775	84.495	34.975	33.6258	64.175	28.9287	32.475	34.7433	Fels-1 prophage {Salmonella typhimurium LT2 SGSC1412}	tigr|STM0911
STM0912	0.854228	0.303701			0.58397	0.14815			-0.227307		-0.776033		575	673.122	35.7333	45.9661	461	789.423	59.3	58.7661	Fels-1 prophage protease subunits of ATP-dependent proteases {Salmonella typhimurium LT2 SGSC1412}	tigr|STM0912
STM0913													28.9333	26.4957	34.7333	29.4103	21.4333	20.6356	28.3	21.6748	Fels-1 prophage {Salmonella typhimurium LT2 SGSC1412}	tigr|STM0913
STM0914													37.4	391.502	35.7333	89.6902	23.3333	280.234	27.8667	150.031	Fels-1 prophage putative phage tail component {Salmonella typhimurium LT2 SGSC1412}	tigr|STM0914
STM0915													58.65	29.0879	40.075	41.0306	48.225	22.7517	26.475	50.8264	Fels-1 prophage {Salmonella typhimurium LT2 SGSC1412}	tigr|STM0915
STM0916													43.075	48.7767	34.65	39.7588	31.95	22.373	32.425	41.2008	Fels-1 prophage putative major tail protein {Salmonella typhimurium LT2 SGSC1412}	tigr|STM0916
STM0917													20.6	25.5122	34.7333	28.6376	15.7333	31.1982	26.6	22.407	Fels-1 prophage putative minor tail protein {Salmonella typhimurium LT2 SGSC1412}	tigr|STM0917
STM0918													31.1	26.7001	34.875	30.1417	25.775	20.3971	40.25	26.7864	Fels-1 prophage putative minor tail protein {Salmonella typhimurium LT2 SGSC1412}	tigr|STM0918
STM0919							0.812115	no replicates				-0.300244	110.033	64.1246	58.6	46.4134	81.7667	79.2866	223	274.592	Fels-1 prophage putative minor tail protein {Salmonella typhimurium LT2 SGSC1412}	tigr|STM0919
STM0920													20.6	25.5122	34.775	30.1732	19.375	21.3776	30.3	28.3727	Fels-1 prophage ail and ompX Homolog {Salmonella typhimurium LT2 SGSC1412}	tigr|STM0920
STM0921													40.5333	36.986	36.3	36.6695	44.5667	22.1699	46.4667	36.7186	Fels-1 prophage putative minor tail protein {Salmonella typhimurium LT2 SGSC1412}	tigr|STM0921
STM0922													20.5667	27.4402	34.8333	29.1143	27.1	25.7879	32.6333	21.6497	Fels-1 prophage putative tail assembly protein {Salmonella typhimurium LT2 SGSC1412}	tigr|STM0922
STM0923			1.03557	0.0170992	2.794	0.020148	1.24516	0.0267431		0.0504226	1.48233	0.316329	485.8	82.3338	532.5	514.21	579	207.23	434	348.55	Fels-1 prophage putative tail assembly protein {Salmonella typhimurium LT2 SGSC1412}	tigr|STM0923
STM0924													34.9333	27.6445	34.3333	22.865	22.7333	21.8728	29.9333	21.424	Fels-1 prophage putative Cu/Zn superoxide dismutase [1.15.1.1] {Salmonella typhimurium LT2 SGSC1412}	tigr|STM0924
STM0925													20.6	25.5122	34.3	22.0716	19.9667	22.0675	31.4333	21.2079	Fels-1 prophage putative host specificity protein {Salmonella typhimurium LT2 SGSC1412}	tigr|STM0925
STM0926	0.0753276	0.254008	0.0852911	no replicates	0.0443664	0.0526254	0.0815205	0.0354863	-3.73068	-3.55146	-4.49439	-3.61669	334	4433.97	311	3646.33	185.967	4191.61	269	3299.78	Fels-1 prophage putative minor tail protein {Salmonella typhimurium LT2 SGSC1412}	tigr|STM0926
STM0927	0.337831	0.0517325			0.671304	0.0814216	0.922525	no replicates	-1.56563		-0.574963	-0.11634	116	343.367	68.8	65.6251	177	263.666	176	190.781	Fels-1 prophage putative tail assembly protein {Salmonella typhimurium LT2 SGSC1412}	tigr|STM0927
STM0928	1.76904	0.0527365			1.30021	0.155761	0.784554	no replicates	0.822965		0.37875	-0.350056	494	279.248	60.8667	76.0171	345	265.341	235	299.533	sialidase (neuraminidase) (nanH) {Salmonella typhimurium LT2 SGSC1412}	tigr|STM0928
STM0929													20.6	25.5122	34.3	22.0716	15.925	20.2714	27.275	21.8412	putative inner membrane protein {Salmonella typhimurium LT2 SGSC1412}	tigr|STM0929
STM0930	0.844646	0.187011	0.866139	0.264718	0.819013	0.0943478	1.08926	0.532039	-0.243581	-0.207329	-0.288041	0.123343	3890	4605.48	2987.5	3449.21	3807.5	4648.89	4132.5	3793.87	putative cytoplasmic protein (orfB) {Salmonella typhimurium LT2 SGSC1412}	tigr|STM0930
STM0931	1.14661	0.112264	0.931636	0.294566	0.87991	0.0588573	1.18553	0.0146923	0.197371	-0.102162	-0.184572	0.245536	2223.33	1939.05	1546.67	1660.16	2040	2318.42	2076.67	1751.67	putative aminidase (ybjR) {Salmonella typhimurium LT2 SGSC1412}	tigr|STM0931
STM0932	4.3976	0.000544469	1.21403	0.0937916	2.34836	0.000326192	1.89301	0.0313582	2.13672	0.279803	1.23165	0.920681	2666.67	606.392	987.667	813.545	1330	566.353	1563.33	825.846	putative nucleoside-diphosphate-sugar epimerase {Salmonella typhimurium LT2 SGSC1412}	tigr|STM0932
STM0933	0.928869	0.354347	2.40958	1.48856e-05	2.66273	3.06929e-06	2.2216	0.000142856	-0.106453	1.26878	1.4129	1.1516	368.333	396.54	1307.5	542.626	1215	456.299	1505	677.44	putative nucleoside-diphosphate-sugar epimerase (ybjT) {Salmonella typhimurium LT2 SGSC1412}	tigr|STM0933
STM0934	1.75566	0.011748	0.786082	0.262083	0.730664	0.0506453	1.25584	0.241751	0.812012	-0.347248	-0.452721	0.32865	2076.67	1182.84	549.333	698.824	745.667	1020.53	789	628.266	L-allo-threonine aldolase (ltaA) [4.1.2.-] {Salmonella typhimurium LT2 SGSC1412}	tigr|STM0934
STM0935	1.31084	0.143313	0.886211	0.637474	0.501516	0.00591924	1.71468	0.00446574	0.390494	-0.174277	-0.995632	0.777938	1395	1064.2	278.5	314.259	532	1060.78	470	274.104	pyruvate dehydrogenase/oxidase FAD and thiamine PPi cofactors (poxB) [1.2.2.2] {Salmonella typhimurium LT2 SGSC1412}	tigr|STM0935
STM0936	0.588878	0.00856569	0.918928	0.317493	0.762195	0.0261446	1.22285	0.0121134	-0.763958	-0.121977	-0.391769	0.290251	515.333	875.11	445.667	484.985	649.667	852.363	670.667	548.444	NADH oxidoreductase for hcp gene product (hcr) {Salmonella typhimurium LT2 SGSC1412}	tigr|STM0936
STM0937	0.632012	0.191166	1.10259	0.375052	0.959622	0.677462	1.27737	0.124455	-0.661977	0.140893	-0.0594619	0.353174	625.667	989.961	772.667	700.776	914	952.458	1035.33	810.521	hybrid cluster protein similar to prismane-protein homolog (hcp) {Salmonella typhimurium LT2 SGSC1412}	tigr|STM0937
STM0938	0.448649	0.00114681	1.08083	0.00358359	0.848778	0.0374363	1.15348	0.0680928	-1.15634	0.112139	-0.23654	0.205992	923.25	2057.84	1777.5	1644.57	1770	2085.35	2117.5	1835.75	putative inner membrane protein (ybjE) {Salmonella typhimurium LT2 SGSC1412}	tigr|STM0938
STM0939	1.75248	0.00390978	1.38708	0.0083325	0.605438	0.00636278	1.30502	0.0309535	0.809395	0.472048	-0.723949	0.384075	1700	970.056	522.667	376.812	549	906.782	586.333	449.29	homology with RecF protein (ybjD) {Salmonella typhimurium LT2 SGSC1412}	tigr|STM0939
STM0940	0.712136	0.0894136	1.32086	0.332572	5.23043	0.00150056	2.09042	0.0635098	-0.489775	0.401475	2.38693	1.06379	4573.33	6421.99	15966.7	12088.1	27333.3	5225.83	27333.3	13075.5	Homolog of virK (ybjX) {Salmonella typhimurium LT2 SGSC1412}	tigr|STM0940
STM0941	0.539134	0.00514231	1.53515	0.000145833	1.01328	0.779328	1.73324	0.00976917	-0.891284	0.61838	0.019037	0.793476	1633.33	3029.55	2806.67	1828.27	3340	3296.22	3836.67	2213.57	paral putative membrane protein (ybjY) {Salmonella typhimurium LT2 SGSC1412}	tigr|STM0941
STM0942	0.391848	0.000968907	1.67071	0.00635017	1.13396	0.110567	1.64559	0.00205675	-1.35163	0.74046	0.181371	0.718607	879.5	2244.49	2335	1397.61	2695	2376.63	3002.5	1824.57	putative ABC superfamily (atp&memb) transport protein (ybjZ) {Salmonella typhimurium LT2 SGSC1412}	tigr|STM0942
STM0943	2.09674	0.000454205	0.714524	0.039061	0.185238	0.0112666	1.42044	0.00294048	1.06815	-0.484945	-2.43255	0.506335	17600	8393.96	754	1055.25	1866.67	10077.1	1666.67	1173.35	similar to CspA but not cold shock (cspD) {Salmonella typhimurium LT2 SGSC1412}	tigr|STM0943
STM0944	1.11148	0.141607	0.912161	0.0452233	0.786031	0.0054424	1.53155	0.00113699	0.152485	-0.13264	-0.347341	0.614989	2277.5	2049.06	1235	1353.93	1870	2379.04	2280	1488.69	putative cytoplasmic protein (yljA) {Salmonella typhimurium LT2 SGSC1412}	tigr|STM0944
STM0945	1.64796	0.0881096	1.23365	0.526887	1.31105	0.0995272	2.15668	0.0265588	0.720683	0.302929	0.390717	1.10881	6996.67	4245.65	2993.33	2426.41	5520	4210.38	5906.67	2738.78	ATP-binding subunit of serine protease (clpA) {Salmonella typhimurium LT2 SGSC1412}	tigr|STM0945
STM0947	3.05926	0.0301031			0.768951	0.615361	1.13787	no replicates	1.61318		-0.379037	0.186341	1290	421.67	65.4	87.9715	223	290.006	344	302.318	putative integrase protein {Salmonella typhimurium LT2 SGSC1412}	tigr|STM0947
STM0948	2.48307	4.74624e-05	0.757349	0.0211744	0.706588	0.00380705	1.0528	0.605252	1.31212	-0.40097	-0.50106	0.0742252	1382.5	556.77	236.25	311.943	351	496.754	285.667	271.341	putative cytoplasmic protein {Salmonella typhimurium LT2 SGSC1412}	tigr|STM0948
STM0950	2.56174	8.64053e-05	1.25952	0.0789845	0.673778	0.00665754	1.77605	0.00791685	1.35712	0.332871	-0.569655	0.828674	4536.67	1770.93	731.667	580.91	1310	1944.26	1513.33	852.077	Homolog of slsA in STM {Salmonella typhimurium LT2 SGSC1412}	tigr|STM0950
STM0951	0.657886	0.0252051			0.374346	0.0187531			-0.60409		-1.41756		193.667	294.377	35.6667	63.9772	89.3	238.55	43.2667	73.0344	putative cytoplasmic protein {Salmonella typhimurium LT2 SGSC1412}	tigr|STM0951
STM0952	1.07212	0.23878	1.07825	0.645899	0.495728	0.00842711	1.33079	0.0072182	0.100469	0.108686	-1.01238	0.412279	1733.33	1616.73	442.333	410.234	871	1757.01	650	488.433	putative transcriptional regulator, lysR family {Salmonella typhimurium LT2 SGSC1412}	tigr|STM0952
STM0953	0.293484	0.00170739	0.929886	0.0363986	3.14998	1.66255e-06	0.857027	0.0506589	-1.76865	-0.104875	1.65534	-0.222587	3165	10784.3	20225	21750	27025	8579.42	22700	26486.9	protein chain initiation factor IF-1 (infA) {Salmonella typhimurium LT2 SGSC1412}	tigr|STM0953
STM0954	0.250202	0.0117228	0.979032	0.941936	2.15502	0.0396276	0.829656	0.522513	-1.99883	-0.0305718	1.1077	-0.269415	1151.25	4601.28	8945	9136.57	9010	4180.94	8805	10612.8	putative inner membrane protein {Salmonella typhimurium LT2 SGSC1412}	tigr|STM0954
STM0955	1.01233	0.813052	1.84855	0.00157297	2.21827	2.94889e-05	1.3901	0.00643443	0.0176747	0.886397	1.14943	0.475186	688	679.623	1806.67	977.341	1810	815.952	1743.33	1254.11	leucyl, phenylalanyl-tRNA-protein transferase (aat) [2.3.2.6] {Salmonella typhimurium LT2 SGSC1412}	tigr|STM0955
STM0956	0.89762	0.654568	1.94261	0.0816637	3.82277	0.00338758	1.41164	0.270214	-0.155823	0.957996	1.93462	0.497373	515	573.739	3930	2023.05	3093.33	809.186	3756.67	2661.21	ABC superfamily (atp&memb), cytochrome-related transporter (cydC) {Salmonella typhimurium LT2 SGSC1412}	tigr|STM0956
STM0957	1.18757	0.133231	1.17089	0.0879022	1.55547	0.00207022	0.810872	0.010165	0.248009	0.227601	0.637346	-0.302454	1061.33	893.704	1543.33	1318.09	1160	745.758	1336.67	1648.43	ABC superfamily (atp&memb), cytochrome-related transporter, Zn sensitive (cydD) {Salmonella typhimurium LT2 SGSC1412}	tigr|STM0957
STM0958	0.388347	0.0039457	0.64359	8.79081e-05	0.419986	0.0040528	0.743441	0.00546142	-1.36458	-0.635787	-1.25159	-0.427709	1983.33	5107.12	1613.33	2506.77	2186.67	5206.52	2136.67	2874.02	thioredoxin reductase (trxB) [1.6.4.5] {Salmonella typhimurium LT2 SGSC1412}	tigr|STM0958
STM0959	0.178455	0.0532461	1.76098	0.0185954	1.02641	0.767392	1.30258	0.0378386	-2.48637	0.816379	0.0376049	0.381366	2375	13308.7	16600	9426.57	11633.3	11334	13433.3	10312.9	regulator for lrp regulon and high-affinity branched-chain (lrp) {Salmonella typhimurium LT2 SGSC1412}	tigr|STM0959
STM0960	0.420907	0.0132829	1.36077	0.0707384	2.19471	0.00092592	1.2364	0.127828	-1.24843	0.444427	1.13403	0.306142	674.333	1602.1	3782.5	2779.67	3707.5	1689.29	3880	3138.15	cell division protein, required for cell division (ftsK) {Salmonella typhimurium LT2 SGSC1412}	tigr|STM0960
STM0961	1.17208	0.0258867	1.35513	0.00135462	1.76067	0.000333957	1.19976	0.0218015	0.229074	0.438433	0.816128	0.262747	3420	2917.88	4873.33	3596.21	5276.67	2996.96	5553.33	4628.7	periplasmic protein effects translocation of lipoproteins from (lolA) {Salmonella typhimurium LT2 SGSC1412}	tigr|STM0961
STM0962	0.534474	0.0733521	1.41897	0.241113	0.777117	0.33359	1.29831	0.367109	-0.903808	0.504845	-0.363797	0.376639	1138.67	2130.44	1813.33	1277.92	1933.33	2487.83	1966.67	1514.79	paral putative polynucleotide enzyme (ycaJ) {Salmonella typhimurium LT2 SGSC1412}	tigr|STM0962
STM0963	0.667863	0.0351145	1.18907	0.264823	0.766457	0.0193613	1.53532	0.0268352	-0.582375	0.249838	-0.383723	0.618538	3320	4971.08	3910	3288.27	4103.33	5353.64	5536.67	3606.2	serine tRNA synthetase also charges selenocystein (serS) [6.1.1.11] {Salmonella typhimurium LT2 SGSC1412}	tigr|STM0963
STM0964	1.40981	0.0342553	0.589436	0.189096	0.786814	0.162741	0.543485	0.00422058	0.495505	-0.762592	-0.345906	-0.879688	300.5	213.149	305	517.444	177.5	225.593	294.667	542.18	anaerobic dimethyl sulfoxide reductase, subunit A (dmsA) [1.8.99.-] {Salmonella typhimurium LT2 SGSC1412}	tigr|STM0964
STM0965	0.504637	0.0135763	1.40836	0.295254	1.08131	0.680321	1.07933	0.69516	-0.986683	0.494018	0.112778	0.110134	382.333	757.641	1107.5	786.374	700	647.364	1101	1020.08	anaerobic dimethyl sulfoxide reductase, subunit B (dmsB) [1.8.99.-] {Salmonella typhimurium LT2 SGSC1412}	tigr|STM0965
STM0966	0.471189	0.0476543	1.57109	0.022217	0.504165	0.00759145	1.04769	0.445172	-1.08562	0.651769	-0.988033	0.0672057	1167.25	2477.24	2837.5	1806.07	1430	2836.37	2190	2090.32	anaerobic dimethyl sulfoxide reductase, subunit C (dmsC) [1.8.99.-] {Salmonella typhimurium LT2 SGSC1412}	tigr|STM0966
STM0968	0.283099	0.0664267	0.677851	0.298021	0.737005	0.503206	0.566917	0.13605	-1.82062	-0.56096	-0.440253	-0.818791	227.5	803.606	381.667	563.054	462.5	627.54	373.667	659.121	putative MFS family transport protein (ycaD) {Salmonella typhimurium LT2 SGSC1412}	tigr|STM0968
STM0969	0.618203	0.0362344	0.698161	0.186946	0.503347	0.0244688	0.689552	0.231701	-0.693847	-0.518367	-0.990374	-0.536268	631.667	1021.78	304.667	436.384	488	969.51	381	552.532	putative APC family, amino-acid transporter (ycaM) {Salmonella typhimurium LT2 SGSC1412}	tigr|STM0969
STM0970	0.869146	0.690301	1.0672	0.84327	1.2412	0.382998	1.25726	0.524483	-0.202329	0.0938319	0.311738	0.330281	3116.67	3585.89	3746.67	3510.74	3690	2972.92	5436.67	4324.22	pyruvate formate lyase activating enzyme 1 (pflA) [1.97.1.4] {Salmonella typhimurium LT2 SGSC1412}	tigr|STM0970
STM0971	1.05426	0.843064	0.872255	0.622684	0.842894	0.319909	1.04015	0.877263	0.0762248	-0.197179	-0.246576	0.0567962	1229.67	1166.38	853	977.926	1240	1471.12	1083	1041.19	putative cytoplasmic protein {Salmonella typhimurium LT2 SGSC1412}	tigr|STM0971
STM0972	1.13063	0.588706	1.73741	0.160305	0.440977	0.024676	2.19175	0.056364	0.177126	0.796937	-1.18123	1.13208	1686.67	1491.8	585	336.708	653.333	1481.56	737.667	336.565	homologous to secreted protein sopD {Salmonella typhimurium LT2 SGSC1412}	tigr|STM0972
STM0973	0.739878	0.0162422	1.80281	0.00920717	8.74615	5.29686e-05	1.56771	0.0550302	-0.434641	0.850244	3.12865	0.648657	2283.33	3086.09	35400	19636.1	30833.3	3525.36	38100	24303	pyruvate formate lyase I, induced anaerobically (pflB) [2.3.1.54] {Salmonella typhimurium LT2 SGSC1412}	tigr|STM0973
STM0974	0.445619	0.00488984	0.66367	0.200688	1.08146	0.54829	0.509596	0.0661894	-1.16612	-0.591462	0.112981	-0.972573	1180	2648	4603.33	6936.18	3140	2903.48	3986.67	7823.18	putative FNT family, formate transporter (formate channel (focA) {Salmonella typhimurium LT2 SGSC1412}	tigr|STM0974
STM0975	0.408817	0.0723518	1.51242	0.280098	2.28588	0.0379625	1.18468	0.499461	-1.29047	0.596862	1.19275	0.244492	303.333	741.979	1843.33	1218.79	1873.33	819.523	1720	1451.87	putative cytoplasmic protein (ycaO) {Salmonella typhimurium LT2 SGSC1412}	tigr|STM0975
STM0976	2.36058	0.00478989	1.5626	0.134354	0.735709	0.124356	1.89595	0.115796	1.23914	0.643949	-0.442793	0.922921	3253.33	1378.19	746.5	477.729	987	1341.56	1218	642.422	putative inner membrane protein (ycaP) {Salmonella typhimurium LT2 SGSC1412}	tigr|STM0976
STM0977	1.37746	0.00429904	1.78638	0.000208764	1.22269	0.0143023	1.21998	0.0836284	0.462012	0.83704	0.290058	0.286855	6620	4805.94	9640	5396.38	5996.67	4904.49	8113.33	6650.39	3-phosphoserine aminotransferase / phosphohydroxythreonine transaminase (serC) [2.6.1.52] {Salmonella typhimurium LT2 SGSC1412}	tigr|STM0977
STM0978	0.877692	0.057487	4.05224	0.000112397	8.85493	1.86293e-06	2.28284	0.00278266	-0.188214	2.01872	3.14648	1.19083	1006.33	1146.57	19966.7	4927.32	10800	1219.66	12833.3	5621.66	3-enolpyruvylshikimate-5-phosphate synthetase (aroA) [2.5.1.19] {Salmonella typhimurium LT2 SGSC1412}	tigr|STM0978
STM0979	0.866903	0.100652	3.08971	0.0041457	5.92498	0.000120741	1.985	0.0021876	-0.206057	1.62747	2.56681	0.989142	504	581.38	6553.33	2121.02	5010	845.573	5140	2589.41	putative Zn-dependent protease with chaperone function (ycaL) [3.4.24.-] {Salmonella typhimurium LT2 SGSC1412}	tigr|STM0979
STM0980	0.409146	0.00475588	1.00278	0.968702	0.991979	0.860916	1.03124	0.0858502	-1.28931	0.00400211	-0.0116186	0.0443871	2390	5841.44	6286.67	6269.25	5790	5836.82	7280	7059.43	cytidine monophosphate (CMP) kinase (cmk) [2.7.4.14] {Salmonella typhimurium LT2 SGSC1412}	tigr|STM0980
STM0981	0.230657	0.0595912	0.874682	0.0319569	1.31254	0.0138691	1.1088	0.0930163	-2.11618	-0.193169	0.392366	0.148996	4165	18057.1	13100	14976.9	20400	15542.3	18400	16594.5	30S ribosomal subunit protein S1 (rpsA) {Salmonella typhimurium LT2 SGSC1412}	tigr|STM0981
STM0982	1.21417	0.00578618	0.930075	0.317295	0.89488	0.0720656	1.43664	0.000231481	0.279972	-0.104582	-0.160234	0.522702	8007.5	6595.04	3990	4289.98	6902.5	7713.32	7055	4910.75	integration host factor (IHF), beta subunit site-specific (himD) {Salmonella typhimurium LT2 SGSC1412}	tigr|STM0982
STM0983	1.3141	0.631107	0.838539	0.398582	0.636706	0.292909	1.00012	0.999313	0.394079	-0.254051	-0.651302	0.000170805	1209.33	920.273	264.667	315.628	508.667	798.904	334	333.96	putative recombination protein (ycaI) {Salmonella typhimurium LT2 SGSC1412}	tigr|STM0983
STM0984	0.792857	0.170479	1.41759	0.0215893	1.08959	0.347978	1.25978	0.117129	-0.334867	0.50344	0.12378	0.333176	748.5	944.054	1030	726.585	949.25	871.202	1048.25	832.087	ABC superfamily (atp&membrane) transport protein multicopy repressor (msbA) {Salmonella typhimurium LT2 SGSC1412}	tigr|STM0984
STM0985	0.3829	0.00370638	1.93151	0.00713057	2.2765	0.00234912	1.79033	0.0290515	-1.38496	0.949727	1.18682	0.840229	479.5	1252.29	2895	1498.83	3007.5	1321.1	3100	1731.52	tetraacyldisaccharide 4 kinase (lipid A 4kinase) (lpxK) [2.7.1.130] {Salmonella typhimurium LT2 SGSC1412}	tigr|STM0985
STM0986	0.628747	0.0325763	2.11341	0.00533508	1.46785	0.00123714	2.05066	0.0665987	-0.669448	1.07957	0.553704	1.03609	393.5	625.848	679.667	321.598	866.667	590.433	767	374.026	putative cytoplasmic protein (ycaQ) {Salmonella typhimurium LT2 SGSC1412}	tigr|STM0986
STM0987	0.79395	0.0226789	0.882778	0.0186325	0.647358	0.00634216	0.887658	0.0695863	-0.33288	-0.179877	-0.627365	-0.171924	3673.33	4626.66	3190	3613.59	3170	4896.83	3663.33	4126.97	putative inner membrane protein (ycaR) {Salmonella typhimurium LT2 SGSC1412}	tigr|STM0987
STM0988	1.33655	0.00358512	1.2929	0.0037295	1.22863	0.0129368	1.03611	0.149399	0.418515	0.370608	0.297054	0.0511815	7453.33	5576.54	7193.33	5563.73	6833.33	5561.74	7316.67	7061.65	CTP:CMP-3-deoxy-D-manno-octulosonate transferase (kdsB) [2.7.7.38] {Salmonella typhimurium LT2 SGSC1412}	tigr|STM0988
STM0989	1.49209	0.00289477	0.761413	0.044906	0.82299	0.0811201	0.66876	0.0218315	0.577335	-0.39325	-0.281053	-0.580439	1526.67	1023.17	966.333	1269.13	809	983.001	956	1429.51	mukF protein (killing factor KicB) {Salmonella typhimurium LT2 SGSC1412}	tigr|STM0989
STM0990	0.752802	0.0091654	0.838176	0.00727469	0.71986	0.0102781	0.696213	0.00576299	-0.409658	-0.254675	-0.474212	-0.522399	679.5	902.628	397.25	473.946	547.25	760.218	432	620.5	putative KicA protein (ycbC) {Salmonella typhimurium LT2 SGSC1412}	tigr|STM0990
STM0991	0.550737	0.00453812	1.13295	0.000665329	0.513696	0.0010194	0.830624	0.230656	-0.860565	0.180083	-0.961013	-0.267733	1757.5	3191.18	1962.5	1732.2	1887.5	3674.35	1960	2359.67	S-adenosylmethionine-dependent methyltransferase (smtA) {Salmonella typhimurium LT2 SGSC1412}	tigr|STM0991
STM0992	0.547279	0.108225	1.44835	0.0213948	0.808115	0.0927101	1.23375	0.249548	-0.869652	0.534414	-0.307367	0.30305	755	1379.55	1256.67	867.652	1176.67	1456.06	1243.33	1007.77	mukF protein (killing factor KICB) (mukF) {Salmonella typhimurium LT2 SGSC1412}	tigr|STM0992
STM0993	0.328126	0.00338674	1.73769	0.0028722	0.998366	0.976963	1.09948	0.20751	-1.60768	0.797172	-0.00235894	0.136821	485	1478.09	1753.33	1009	1446.67	1449.03	1460	1327.9	putative chromosome partitioning (mukE) {Salmonella typhimurium LT2 SGSC1412}	tigr|STM0993
STM0994	0.974557	0.90687	1.53436	0.0309535	1.43839	0.0523256	1.23812	0.0482899	-0.0371814	0.617638	0.524452	0.308148	822	843.46	1360	886.363	1663.33	1156.39	1196.67	966.521	kinesin-line cell division protein involved in sister (mukB) {Salmonella typhimurium LT2 SGSC1412}	tigr|STM0994
STM0995	2.94993	0.00114097	1.49455	0.0402621	0.942298	0.643538	1.4985	0.131052	1.56068	0.579708	-0.0857444	0.583517	4926.67	1670.1	1470	983.576	1666.67	1768.73	1806.67	1205.65	putative periplasmic protein (ycbB) {Salmonella typhimurium LT2 SGSC1412}	tigr|STM0995
STM0996	1.8157	6.46898e-06	1.23963	0.000852396	0.97297	0.447109	1.36305	0.00173211	0.860528	0.309912	-0.0395329	0.446834	4990	2748.25	2145	1730.35	2667.5	2741.61	2645	1940.51	putative outer membrane protein (ycbK) {Salmonella typhimurium LT2 SGSC1412}	tigr|STM0996
STM0997	1.0769	0.107756	1.02915	0.219012	1.20784	0.00730208	1.4801	0.0012841	0.106885	0.0414514	0.272428	0.565698	1165	1081.81	758	736.531	1345	1113.56	1297.5	876.628	putative Metallo-beta-lactamase (ycbL) {Salmonella typhimurium LT2 SGSC1412}	tigr|STM0997
STM0998	0.845866	0.0490171	1.03495	0.0915439	1.3399	0.00325879	0.949647	0.20514	-0.2415	0.0495633	0.422126	-0.0745364	3526.67	4169.3	4686.67	4528.39	5610	4186.88	5316.67	5598.57	aspartate aminotransferase (aspC) [2.6.1.1] {Salmonella typhimurium LT2 SGSC1412}	tigr|STM0998
STM0999	1.46323	0.0553483	1.20366	0.464957	0.682935	0.135477	1.43626	0.169081	0.549155	0.267433	-0.55018	0.522316	10520	7189.58	3683.33	3060.1	5322.5	7793.57	4862.5	3385.53	outer membrane protein 1a (iab;f), porin (ompF) {Salmonella typhimurium LT2 SGSC1412}	tigr|STM0999
STM1000	0.549534	0.00699531	0.927808	0.279116	0.30638	0.0064164	0.884597	0.23941	-0.863718	-0.108103	-1.70661	-0.176908	3463.33	6302.31	2310	2489.74	2030	6625.76	2540	2871.36	asparagine tRNA synthetase (asnS) [6.1.1.22] {Salmonella typhimurium LT2 SGSC1412}	tigr|STM1000
STM1001	1.28808	0.0224203	1.05928	0.711367	0.383131	0.00379131	0.93994	0.633935	0.365219	0.0830811	-1.38409	-0.08936	1990	1544.94	519.333	490.271	600.333	1566.91	552	587.272	putative leucine response regulator {Salmonella typhimurium LT2 SGSC1412}	tigr|STM1001
STM1002	0.76423	0.163153			0.38013	0.0256611			-0.387921		-1.39543		250.333	327.563	35.7	82.7794	92.8667	244.302	81.0333	117.056	putatiave diaminopropionate ammonia lyase [6.1.1.22] {Salmonella typhimurium LT2 SGSC1412}	tigr|STM1002
STM1003	0.502777	0.158203			0.606697	0.182056			-0.99201		-0.720952		251	499.227	49.6	73.3782	250	412.067	42.1	98.5522	putative transcriptional regulator, Lrp family {Salmonella typhimurium LT2 SGSC1412}	tigr|STM1003
STM1004	0.302027	0.0222179	0.901868	0.635835	1.16026	0.460441	0.856525	0.459703	-1.72725	-0.149011	0.214444	-0.223433	1370.33	4537.12	4806.67	5329.68	5206.67	4487.51	5420	6327.9	nicotinate phosphoribosyltransferase (pncB) [2.4.2.11] {Salmonella typhimurium LT2 SGSC1412}	tigr|STM1004
STM1005	0.721092	0.0907714	1.50262	0.198961	1.18068	0.254801	1.29623	0.262664	-0.471745	0.587483	0.239612	0.374327	1119	1551.81	1976.67	1315.48	1850	1566.9	2046.67	1578.93	Gifsy-2 prophage integrase {Salmonella typhimurium LT2 SGSC1412}	tigr|STM1005
STM1006	0.31193	0.00085144	0.567484	0.0602145	0.161488	0.00428176	0.749315	0.0327893	-1.6807	-0.817349	-2.6305	-0.416355	471.75	1512.36	176.5	311.022	220.5	1365.43	251.75	335.973	Gifsy-2 prophage excisionase {Salmonella typhimurium LT2 SGSC1412}	tigr|STM1006
STM1007	0.0929812	0.0272405	0.0479886	0.00176808	0.0482661	0.0394365	0.0396725	0.00101366	-3.42692	-4.38117	-4.37285	-4.65572	780.333	8392.38	495.667	10328.9	462.333	9578.84	506	12754.4	Gifsy-2 prophage {Salmonella typhimurium LT2 SGSC1412}	tigr|STM1007
STM1008	0.0731127	0.0343585	0.030767	0.0502675	0.0365339	0.0439521	0.0370641	0.00388339	-3.77373	-5.02247	-4.77462	-4.75383	410.333	5612.34	269	8743.13	241	6596.61	303	8175.02	Gifsy-2 prophage {Salmonella typhimurium LT2 SGSC1412}	tigr|STM1008
STM1009	0.0553093	0.0164693	0.0586703	0.00011058	0.0277115	0.0441632	0.0511524	5.82879e-05	-4.17633	-4.09123	-5.17337	-4.28905	471.75	8529.31	311.5	5309.33	256.333	9250.06	366.5	7164.86	Gifsy-2 prophage exodeoxyribonuclease {Salmonella typhimurium LT2 SGSC1412}	tigr|STM1009
STM1010	0.0161543	0.0658097	0.0167342	0.00282764	0.0119753	0.0544136	0.0168066	0.0104163	-5.95194	-5.90105	-6.3838	-5.89483	1950	120711	1538.67	91947.2	1683.33	140568	1940	115431	Gifsy-2 prophage {Salmonella typhimurium LT2 SGSC1412}	tigr|STM1010
STM1011	0.188817	0.0180334			0.127451	0.0987867			-2.40494		-2.97198		113.633	601.817	43.3333	132.121	61.45	482.145	40.3	184.785	Gifsy-2 prophage {Salmonella typhimurium LT2 SGSC1412}	tigr|STM1011
STM1012	0.530328	0.00512072	0.579783	0.0340334	0.463626	0.00356923	0.780308	0.0069166	-0.915043	-0.786416	-1.10897	-0.357885	1930	3639.26	1490	2569.93	2000	4313.82	2266.67	2904.84	Gifsy-2 prophage probable regulatory protein {Salmonella typhimurium LT2 SGSC1412}	tigr|STM1012
STM1013	0.0156397	0.156941	0.0134971	0.00071657	0.01	0.0554178	0.0161399	0.00443419	-5.99865	-6.21121	-6.64386	-5.95323	3065	195976	1353.33	100269	2463.33	255683	1565	96964.9	Gifsy-2 prophage probable regulatory protein {Salmonella typhimurium LT2 SGSC1412}	tigr|STM1013
STM1014	0.142892	0.241886			0.118417	0.0352192			-2.80701		-3.07805		101	706.83	39.35	94.599	75.4333	637.013	63.125	149.209	Gifsy-2 prophage probable regulatory protein {Salmonella typhimurium LT2 SGSC1412}	tigr|STM1014
STM1015	0.238127	0.0660862	1.03318	no replicates	0.185647	0.0387628	0.844823	0.795295	-2.0702	0.0470915	-2.42937	-0.243278	518.667	2178.11	583	564.277	339.333	1827.84	560	662.86	Gifsy-2 prophage ATPase involved in DNA replication {Salmonella typhimurium LT2 SGSC1412}	tigr|STM1015
STM1016	0.17193	0.0063813	1.00156	no replicates	0.1565	0.00517981	0.928002	0.618071	-2.5401	0.00225101	-2.67577	-0.1078	238.5	1387.19	316	315.507	199	1271.57	364	392.24	Gifsy-2 prophage {Salmonella typhimurium LT2 SGSC1412}	tigr|STM1016
STM1017	0.175814	0.00346819			0.185862	0.0044221	0.39195	0.0549228	-2.50788		-2.4277	-1.35126	171.5	975.463	43.5	182.991	152	817.813	141.5	361.015	Gifsy-2 prophage {Salmonella typhimurium LT2 SGSC1412}	tigr|STM1017
STM1018	2.01296	9.42985e-05	1.88961	0.00568167	3.13415	2.15952e-07	2.49471	5.24169e-05	1.00932	0.91809	1.64808	1.31887	2850	1415.83	3440	1820.48	4560	1454.94	5180	2076.39	Gifsy-2 prophage {Salmonella typhimurium LT2 SGSC1412}	tigr|STM1018
STM1019	0.022401	0.0425999	0.0279042	no replicates	0.019256	0.0277866	0.0324702	no replicates	-5.48029	-5.16337	-5.69855	-4.94474	7495	334584	4490	160908	8735	453624	5960	183553	Gifsy-2 prophage {Salmonella typhimurium LT2 SGSC1412}	tigr|STM1019
STM1020	0.0402104	0.0443561	0.153635	0.000396275	0.058072	0.0379022	0.1507	0.00046013	-4.63629	-2.70242	-4.10601	-2.73025	497.667	12376.6	480.667	3128.62	802	13810.4	551.667	3660.7	Gifsy-2 prophage {Salmonella typhimurium LT2 SGSC1412}	tigr|STM1020
STM1021	0.0844195	0.0288638	0.120468	0.000481729	0.0579488	0.0357934	0.112873	0.00331355	-3.56628	-3.05328	-4.10908	-3.14722	702	8315.61	285.667	2371.31	518.667	8950.43	290.333	2572.2	Gifsy-2 prophage {Salmonella typhimurium LT2 SGSC1412}	tigr|STM1021
STM1022	0.224217	0.00849847	0.840935	0.193805	0.106625	0.0204523	0.659936	0.0339022	-2.15703	-0.249933	-3.22938	-0.599603	1466.67	6541.27	807.333	960.042	691	6480.65	740	1121.32	Gifsy-2 prophage putative molecular chaperone, DnaJ family {Salmonella typhimurium LT2 SGSC1412}	tigr|STM1022
STM1023	0.221749	0.00865804	0.735753	0.0535097	1.02446	0.609777	0.997362	0.965759	-2.173	-0.442706	0.0348593	-0.00381042	1876.67	8463.02	4640	6306.46	8470	8267.8	7973.33	7994.42	Gifsy-2 prophage {Salmonella typhimurium LT2 SGSC1412}	tigr|STM1023
STM1024					0.144489	0.0215957					-2.79097		49.7333	868.136	55.6667	113.674	123	851.278	105.067	172.086	Gifsy-2 prophage {Salmonella typhimurium LT2 SGSC1412}	tigr|STM1024
STM1025	0.0812493	0.0316667	0.221237	0.00356112	0.0945099	0.0823311	0.223283	0.000371794	-3.6215	-2.17634	-3.40339	-2.16305	1097	13501.6	1433.33	6478.74	1315	13913.9	1673.33	7494.22	Gifsy-2 prophage {Salmonella typhimurium LT2 SGSC1412}	tigr|STM1025
STM1026	1.06976	0.699011	0.929568	0.696982	0.522627	0.042742	0.757862	0.141683	0.0972909	-0.105367	-0.936147	-0.399993	2340	2187.4	1145.75	1232.56	1229.67	2352.86	1201.25	1585.05	Gifsy-2 prophage {Salmonella typhimurium LT2 SGSC1412}	tigr|STM1026
STM1027	0.0816528	0.0770889	0.162745	no replicates	0.0536855	0.0405605	0.115653	0.0300682	-3.61435	-2.61932	-4.21932	-3.11213	236	2890.29	224	1376.39	141.667	2638.82	180.5	1560.71	Gifsy-2 prophage {Salmonella typhimurium LT2 SGSC1412}	tigr|STM1027
STM1028	0.161579	0.00304494	0.126111	5.07547e-05	0.0884725	0.024178	0.163502	1.76494e-06	-2.62969	-2.98723	-3.49863	-2.61262	637.25	3943.89	257	2037.88	361	4080.36	368.5	2253.8	Gifsy-2 prophage lysozyme {Salmonella typhimurium LT2 SGSC1412}	tigr|STM1028
STM1029	0.172985	0.0144283	0.568297	no replicates	0.159064	0.0144425	0.555138	0.0415918	-2.53128	-0.815283	-2.65232	-0.849081	243.333	1406.67	189	332.573	196.333	1234.31	215.333	387.891	Gifsy-2 prophage {Salmonella typhimurium LT2 SGSC1412}	tigr|STM1029
STM1030	0.126979	0.022822			0.16749	0.01821	0.718843	0.0640308	-2.97734		-2.57785	-0.476251	115.333	908.29	80.9667	150.587	131.333	784.125	150	208.669	Gifsy-2 prophage {Salmonella typhimurium LT2 SGSC1412}	tigr|STM1030
STM1031	0.135099	0.0208537	0.793444	0.159153	0.180205	0.0138456	0.967927	0.80253	-2.88791	-0.333799	-2.47229	-0.0470305	260	1924.52	232.333	292.816	286.333	1588.93	316.333	326.815	Gifsy-2 prophage {Salmonella typhimurium LT2 SGSC1412}	tigr|STM1031
STM1032	0.633043	0.0676882			0.483526	0.0381771			-0.659623		-1.04833		149.667	236.424	52.3	68.9687	103.033	213.087	79.5	120.308	Gifsy-2 prophage {Salmonella typhimurium LT2 SGSC1412}	tigr|STM1032
STM1033	0.343733	0.00486694	1.48413	0.0473908	0.48348	0.00692114	1.32016	0.0151411	-1.54064	0.569614	-1.04847	0.400709	363.667	1057.99	446	300.513	499.667	1033.48	472.333	357.786	Gifsy-2 prophage resembles Clp protease {Salmonella typhimurium LT2 SGSC1412}	tigr|STM1033
STM1034	0.125888	0.0686604			0.126338	0.028625			-2.98978		-2.98463		130.5	1036.63	35.7667	101.941	92.5667	732.688	78.0333	145.76	Gifsy-2 prophage putative RecA/RadA recombinase {Salmonella typhimurium LT2 SGSC1412}	tigr|STM1034
STM1035	0.12438	0.0202233			0.119686	0.0785148			-3.00717		-3.06267		158	1270.3	35.8	128.874	112	935.778	79.1667	210.3	Gifsy-2 prophage ATP-binding sugar transporter-like protein {Salmonella typhimurium LT2 SGSC1412}	tigr|STM1035
STM1036													57.625	450.905	36.225	65.7337	38.225	339.858	45.5	65.5867	Gifsy-2 prophage probable minor tail protein {Salmonella typhimurium LT2 SGSC1412}	tigr|STM1036
STM1037	0.177585	0.0139314	1.15541	0.658941	0.145745	0.0163693	0.75698	0.332135	-2.49342	0.208405	-2.77848	-0.401672	347.667	1957.75	347	300.326	259	1777.07	269.333	355.8	Gifsy-2 prophage probable minor tail protein {Salmonella typhimurium LT2 SGSC1412}	tigr|STM1037
STM1038					0.339605	0.240159					-1.55807		61.4	312.54	35.6	62.4498	58.7	172.848	33.7333	72.1314	Gifsy-2 prophage probable major tail protein {Salmonella typhimurium LT2 SGSC1412}	tigr|STM1038
STM1039	0.154655	0.0681725			0.220219	0.0164156			-2.69288		-2.18299		103.5	669.233	74.3	100.623	111	504.044	74.4333	131.405	Gifsy-2 prophage probable minor tail protein {Salmonella typhimurium LT2 SGSC1412}	tigr|STM1039
STM1040	0.0862787	0.0295301			0.108923	0.0277238			-3.53485		-3.19862		121.333	1406.3	53.1667	181.95	137.667	1263.89	108.6	245.655	Gifsy-2 prophage probable minor tail protein {Salmonella typhimurium LT2 SGSC1412}	tigr|STM1040
STM1041	0.109454	0.0229155	0.113813	0.000111201	0.0531393	0.0374162	0.14196	0.000131003	-3.1916	-3.13526	-4.23408	-2.81644	1143.33	10445.8	472.667	4153.02	581.667	10946.1	664	4677.36	Gifsy-2 prophage probable minor tail protein {Salmonella typhimurium LT2 SGSC1412}	tigr|STM1041
STM1042	0.266081	0.000908283	0.966689	0.817505	0.198804	0.00207256	1.3136	0.0598263	-1.91006	-0.0488758	-2.33058	0.393528	564.75	2122.48	327.75	339.044	423.25	2128.98	465.75	354.559	Gifsy-2 prophage probable minor tail protein {Salmonella typhimurium LT2 SGSC1412}	tigr|STM1042
STM1043	0.313083	0.00630096	0.854034	0.779297	0.435891	0.00559967	1.04989	0.81672	-1.67538	-0.227634	-1.19796	0.070242	315	1006.12	345.5	404.551	480.333	1101.96	516	491.479	Gifsy-2 prophage attachment and invasion protein homolog {Salmonella typhimurium LT2 SGSC1412}	tigr|STM1043
STM1044	1.37339	0.00320362	0.792019	0.0034287	2.2952	0.000289621	0.98734	0.839194	0.457746	-0.336393	1.19862	-0.0183813	3410	2482.9	3586.67	4528.51	5806.67	2529.92	6070	6147.83	Gifsy-2 prophage: superoxide dismutase precursor (Cu-Zn) (sodC) [2.4.2.11] {Salmonella typhimurium LT2 SGSC1412}	tigr|STM1044
STM1045	0.830732	0.167317	0.979474	no replicates	0.31898	0.00852584	0.851793	0.112263	-0.267545	-0.0299205	-1.64846	-0.231425	611.667	736.298	201	205.212	172.667	541.308	181.667	213.276	Gifsy-2 prophage probable minor tail protein {Salmonella typhimurium LT2 SGSC1412}	tigr|STM1045
STM1046	0.20793	0.010643	0.555088	0.213746	0.197939	0.01258	0.680833	0.157688	-2.26583	-0.849213	-2.33687	-0.554627	268	1288.89	224	403.54	234.333	1183.87	282.333	414.688	Gifsy-2 prophage probable tail assembly protein {Salmonella typhimurium LT2 SGSC1412}	tigr|STM1046
STM1047	0.370317	0.0166748	0.932624	0.59539	0.509702	0.00991992	0.980691	0.838246	-1.43317	-0.100633	-0.972274	-0.0281302	392.333	1059.45	309	331.323	513	1006.47	409.667	417.733	Gifsy-2 prophage probable tail assembly protein {Salmonella typhimurium LT2 SGSC1412}	tigr|STM1047
STM1048	0.235642	0.00345376			0.335511	0.00190855	0.789324	0.09157	-2.08533		-1.57557	-0.341311	146.5	621.707	116.6	145.353	185	551.398	175	221.709	Gifsy-2 prophage host specificity protein J, phage {Salmonella typhimurium LT2 SGSC1412}	tigr|STM1048
STM1049	0.0806612	0.0325588	0.0747566	0.0484492	0.0387337	0.0426516	0.0858934	0.00275473	-3.63198	-3.74166	-4.69027	-3.54131	1037.67	12864.5	473.5	6333.89	543.333	14027.4	624.333	7268.7	Gifsy-2 prophage probable tail fiber protein {Salmonella typhimurium LT2 SGSC1412}	tigr|STM1049
STM1050	0.258087	0.00698223	0.752296	0.202209	0.341118	0.0249154	1.11776	0.455539	-1.95407	-0.410628	-1.55166	0.160608	320	1239.89	266	353.584	374.5	1097.86	436	390.067	Gifsy-2 prophage tail fiber assembly like-protein {Salmonella typhimurium LT2 SGSC1412}	tigr|STM1050
STM1051	0.206357	0.0725509	0.84113	0.71001	0.324595	0.0233555	0.483035	no replicates	-2.27679	-0.249599	-1.62329	-1.0498	154.5	748.704	271	322.186	188.333	580.209	240	496.858	Gifsy-2 prophage putative type III secreted protein (sseI) {Salmonella typhimurium LT2 SGSC1412}	tigr|STM1051
STM1053	0.266736	0.00627691	0.276655	0.00572229	0.102319	0.0188629	0.310332	0.00115652	-1.90652	-1.85384	-3.28886	-1.68812	1290	4836.25	488	1763.93	554.667	5420.97	679.333	2189.06	Gifsy-2 prophage {Salmonella typhimurium LT2 SGSC1412}	tigr|STM1053
STM1054	0.380769	0.00763635	0.671469	0.0665852	0.414714	0.00511551	0.786755	0.0301492	-1.39301	-0.574608	-1.26981	-0.346013	463.333	1216.84	473.333	704.922	437.667	1055.35	645.667	820.67	Gifsy-2 prophage {Salmonella typhimurium LT2 SGSC1412}	tigr|STM1054
STM1055	0.571747	0.130015	0.338998	0.0650263	0.332925	0.0365148	0.42733	0.133869	-0.806551	-1.56065	-1.58673	-1.22658	1129.67	1975.81	530.333	1564.41	704.333	2115.59	749	1752.74	Gifsy-2 prophage {Salmonella typhimurium LT2 SGSC1412}	tigr|STM1055
STM1056	0.311222	0.0487233							-1.68398				122.5	393.609	65.1	97.6352	24.7667	315.228	41.3	118.532	Gifsy-2 prophage Homolog of msgA {Salmonella typhimurium LT2 SGSC1412}	tigr|STM1056
STM1057	1.79574	0.0022999	0.7369	0.145133	1.56696	0.00116824	1.34058	0.0147366	0.844579	-0.440459	0.647971	0.422854	4530	2522.64	2196.67	2980.96	4420	2820.74	4423.33	3299.58	aminopeptidase N (pepN) [3.4.11.2] {Salmonella typhimurium LT2 SGSC1412}	tigr|STM1057
STM1058	0.466017	0.0165759	1.42222	0.197609	1.50914	0.00251814	1.45857	0.017988	-1.10155	0.508141	0.593725	0.544558	232	497.836	850.333	597.893	950.333	629.719	1153.75	791.013	dihydro-orotate oxidase (pyrD) [1.3.3.1] {Salmonella typhimurium LT2 SGSC1412}	tigr|STM1058
STM1059	0.256647	0.00160226	0.669999	0.000746954	0.223792	0.00210432	0.834137	0.0352603	-1.96214	-0.577768	-2.15977	-0.261643	2277.5	8874.06	2140	3194.03	2202.5	9841.71	2837.5	3401.72	putative cytoplasmic protein (ycbW) {Salmonella typhimurium LT2 SGSC1412}	tigr|STM1059
STM1060	0.811593	0.0646883	1.43624	0.00536178	1.12944	0.0969741	1.03522	0.690071	-0.301172	0.522298	0.175603	0.0499439	619.667	763.519	902	628.028	815.333	721.894	750.333	724.802	putative iron-sulfur protein {Salmonella typhimurium LT2 SGSC1412}	tigr|STM1060
STM1061	0.480726	0.0039225	0.681915	0.114646	0.307698	0.0017921	0.500923	0.023882	-1.05671	-0.552336	-1.70041	-0.997339	1033.33	2149.53	894.5	1311.75	867.25	2818.51	866	1728.81	putative N6-adenine-specific DNA methylase (ycbY) {Salmonella typhimurium LT2 SGSC1412}	tigr|STM1061
STM1062	0.417374	0.0103252	1.61136	0.00951713	0.768535	0.0692492	1.13805	0.483683	-1.26059	0.688278	-0.379817	0.186564	441	1056.61	806.333	500.406	743.75	967.75	681	598.392	putative ATPase component of ABC transporters with (uup) {Salmonella typhimurium LT2 SGSC1412}	tigr|STM1062
STM1063	0.466044	0.0133933	0.893362	0.251802	0.509191	0.0141838	0.893286	0.397112	-1.10146	-0.162684	-0.973722	-0.162806	661.667	1419.75	501	560.803	666.333	1308.61	613	686.231	paraquat-inducible protein A (pqiA) {Salmonella typhimurium LT2 SGSC1412}	tigr|STM1063
STM1064	0.467365	0.001341	0.968677	0.626519	0.444174	0.000880562	1.1363	0.136426	-1.09738	-0.0459128	-1.1708	0.184338	591.25	1265.07	480.25	495.779	587.25	1322.12	661	581.715	paraquat-inducible protein B (pqiB) {Salmonella typhimurium LT2 SGSC1412}	tigr|STM1064
STM1065	0.687893	0.0132169	0.957017	0.607866	0.596469	0.00658783	1.33402	0.0342426	-0.539745	-0.0633843	-0.745481	0.415781	763	1109.18	402	420.055	576	965.683	679.667	509.487	putative outer membrane protein (ymbA) {Salmonella typhimurium LT2 SGSC1412}	tigr|STM1065
STM1066	3.22161	8.25464e-05	0.788749	0.167178	0.903566	0.570378	1.80827	0.0951879	1.68778	-0.342362	-0.146299	0.854613	147000	45629.4	31150	39492.9	71100	78688.2	86800	48001.6	ribosome modulation factor (involved in dimerization of (rmf) {Salmonella typhimurium LT2 SGSC1412}	tigr|STM1066
STM1067	0.950372	0.537527	1.18506	0.255507	2.91425	0.00438137	1.25512	0.148026	-0.0734352	0.244965	1.54312	0.32783	1533.33	1613.4	4100	3459.73	5540	1901	4830	3848.23	beta-hydroxydecanoyl thioester dehydrase (trans-2-decenoyl-ACP isomerase) (fabA) [4.2.1.60] {Salmonella typhimurium LT2 SGSC1412}	tigr|STM1067
STM1068	0.609068	0.0056402	1.10235	0.289368	0.905639	0.196193	0.925122	0.299929	-0.715324	0.140588	-0.142992	-0.112285	678.333	1113.72	1363.33	1236.75	1160	1280.86	1323.33	1430.44	putative protease (lonH) [3.4.21.-] {Salmonella typhimurium LT2 SGSC1412}	tigr|STM1068
STM1069	1.89251	0.0117743	0.654568	0.0872543	0.310408	0.00790181	0.73644	0.0782712	0.920303	-0.611384	-1.68776	-0.441361	2290	1210.03	268.667	410.449	420.667	1355.21	342.333	464.849	putative cytoplasmic protein (ycbG) {Salmonella typhimurium LT2 SGSC1412}	tigr|STM1069
STM1070	1.51379	0.0101543	0.891748	0.0752352	1.8907	0.0106474	0.985444	0.579006	0.598167	-0.165293	0.918922	-0.0211542	40600	26820.1	28133.3	31548.5	56200	29724.4	36566.7	37106.8	putative hydrogenase, membrane component (ompA) {Salmonella typhimurium LT2 SGSC1412}	tigr|STM1070
STM1071	0.0771901	0.0795458	0.133297	0.00169034	0.0879296	0.045762	0.166752	0.000673637	-3.69544	-2.90728	-3.50751	-2.58422	5423.33	70259.4	4663.33	34984.4	7246.67	82414.4	6933.33	41578.6	suppressor of lon inhibitor of cell division (sulA) {Salmonella typhimurium LT2 SGSC1412}	tigr|STM1071
STM1072	0.785893	0.418339	0.847413	0.492694	0.350887	0.0319832	0.849158	0.540998	-0.347595	-0.238862	-1.51092	-0.235896	1021.33	1299.58	369.333	435.836	414.333	1180.82	434.667	511.88	putative DNA transformation protein (yccR) {Salmonella typhimurium LT2 SGSC1412}	tigr|STM1072
STM1073	0.421242	0.0108617	2.26465	0.00814862	2.31481	2.88207e-05	2.30214	0.000930963	-1.24728	1.17929	1.21089	1.20298	270.333	641.753	1773.33	783.049	1563.33	675.363	2056.67	893.371	putative efflux (PET) family transporter (yccS) {Salmonella typhimurium LT2 SGSC1412}	tigr|STM1073
STM1074	0.631465	0.00137669	0.716353	0.00233796	0.505985	0.00380788	0.630906	0.00128022	-0.663226	-0.481258	-0.982835	-0.664504	946.5	1498.9	804.5	1123.05	750.333	1482.92	880	1394.82	putative inner membrane protein (yccF) {Salmonella typhimurium LT2 SGSC1412}	tigr|STM1074
STM1075	0.817944	0.0291162	1.05609	0.349107	0.539335	0.00367832	1.11105	0.0928225	-0.289926	0.0787354	-0.890747	0.151918	1920	2347.35	1510	1429.8	1400	2595.79	1860	1674.1	DNA helicase IV (helD) [3.6.1.-] {Salmonella typhimurium LT2 SGSC1412}	tigr|STM1075
STM1076	1.73218	0.000635693	0.845228	0.138541	0.36996	0.00475071	0.737215	0.0309226	0.792588	-0.242587	-1.43456	-0.439842	12333.3	7120.12	3230	3821.45	2906.67	7856.72	3373.33	4575.78	methylglyoxal synthase (mgsA) [4.2.99.11] {Salmonella typhimurium LT2 SGSC1412}	tigr|STM1076
STM1077	1.19084	0.169023	0.725758	no replicates	0.581346	0.0270868	0.899592	0.554016	0.251983	-0.462439	-0.78253	-0.152657	756.25	635.054	194	267.307	285.5	491.101	274.75	305.416	putative periplasmic protein (yccT) {Salmonella typhimurium LT2 SGSC1412}	tigr|STM1077
STM1078	1.22502	0.638669	0.943419	0.900974	0.579324	0.257646	0.885073	0.790315	0.292803	-0.0840287	-0.787559	-0.176131	4825	3938.72	1697.67	1799.48	1108.5	1913.44	1799.33	2032.98	putative cytoplasmic protein {Salmonella typhimurium LT2 SGSC1412}	tigr|STM1078
STM1079	1.82602	0.00017836	0.83004	0.129534	0.624828	0.00198275	0.902301	0.170326	0.868703	-0.268748	-0.67847	-0.14832	9257.5	5069.77	3027.5	3647.42	3472.5	5557.53	3587.5	3975.95	putative inner membrane protein (yccV) {Salmonella typhimurium LT2 SGSC1412}	tigr|STM1079
STM1080	0.435479	0.0035762	0.750347	0.220319	0.529563	0.00443873	0.74874	0.00108806	-1.19933	-0.41437	-0.917127	-0.417464	484.333	1112.19	509	678.353	599.333	1131.75	541.667	723.438	putative SAM-dependent methyltransferase (yccW) {Salmonella typhimurium LT2 SGSC1412}	tigr|STM1080
STM1081	0.560551	0.16874	0.899264	0.760332	0.457224	0.0747097	0.870131	0.694521	-0.835083	-0.153184	-1.12903	-0.200696	639	1139.95	524.333	583.069	553.667	1210.93	592	680.358	putative outer membrane protein {Salmonella typhimurium LT2 SGSC1412}	tigr|STM1081
STM1082	0.401678	0.000864701	0.85733	0.348082	0.418108	0.00417078	0.864979	0.559547	-1.31589	-0.222077	-1.25805	-0.209263	532.75	1326.31	397.5	463.649	498	1191.08	479.5	554.349	bacterial regulatory protein, AraC family {Salmonella typhimurium LT2 SGSC1412}	tigr|STM1082
STM1083	0.971174	0.587979	1.55891	0.00139905	1.01958	0.605774	1.6102	0.000319867	-0.0421986	0.640537	0.0279801	0.687236	1246.67	1283.67	1102.5	707.225	1370	1343.69	1447.5	898.959	putative phosphohydrolase (yccX) [3.6.1.7] {Salmonella typhimurium LT2 SGSC1412}	tigr|STM1083
STM1084	0.697937	0.00759136	1.10827	0.014927	1.69232	0.000389018	0.995854	0.911199	-0.518832	0.148309	0.759001	-0.0059937	1733.33	2483.51	4073.33	3675.4	4376.67	2586.2	4296.67	4314.55	putative sulfite reductase, gamma subunit (yccK) [1.8.99.3] {Salmonella typhimurium LT2 SGSC1412}	tigr|STM1084
STM1085	2.05261	3.88954e-05	0.629308	0.00132731	2.07904	4.84456e-06	0.772661	0.00145105	1.03746	-0.668162	1.05592	-0.372093	7047.5	3433.43	3242.5	5152.49	7370	3544.9	4917.5	6364.37	putative TEGT family carrier/transport protein (yccA) {Salmonella typhimurium LT2 SGSC1412}	tigr|STM1085
STM1087	0.689352	0.0189108	1.46961	0.0701699	0.693241	0.0421705	1.78638	0.0289265	-0.536686	0.555435	-0.528571	0.837039	2196.67	3186.57	2350	1599.06	2513.33	3625.48	3300	1847.31	Pathogenicity island encoded protein: SPI3 (pipA) {Salmonella typhimurium LT2 SGSC1412}	tigr|STM1087
STM1088	0.408698	0.0135557	0.42574	no replicates	0.398476	0.0218082	0.557697	0.355169	-1.29089	-1.23195	-1.32743	-0.842446	306.5	749.943	195	458.026	240	602.294	229.5	411.514	Pathogenicity island encoded protein: SPI3 (pipB) {Salmonella typhimurium LT2 SGSC1412}	tigr|STM1088
STM1089					0.374458	0.0724109					-1.41713		51.4667	178.131	43.4	63.099	58.75	156.894	27.8333	75.7751	putative inner membrane protein {Salmonella typhimurium LT2 SGSC1412}	tigr|STM1089
STM1090	0.878513	0.435613	1.71551	0.0366471	0.780541	0.0354562	2.07784	0.00292143	-0.186865	0.778635	-0.357454	1.05509	1850	2105.83	1293.33	753.908	1703.33	2182.25	1736.67	835.802	Pathogenicity island encoded protein: homologous to ipgE (pipC) {Salmonella typhimurium LT2 SGSC1412}	tigr|STM1090
STM1091	1.52249	0.0261578	2.19197	0.107764	0.980066	0.798495	1.37725	0.0263095	0.60643	1.13223	-0.0290493	0.461795	1028.67	675.649	601.333	274.334	560.333	571.73	415.5	301.687	Salmonella outer protein: homologous to ipgD of (sopB) {Salmonella typhimurium LT2 SGSC1412}	tigr|STM1091
STM1092	0.318899	0.00447388	0.174176	0.00621736	0.10874	0.0739966	0.120146	0.00305874	-1.64883	-2.52138	-3.20105	-3.05714	571.667	1792.62	267.333	1534.85	166.5	1531.18	208.333	1734	putative cytoplasmic protein (orfX) {Salmonella typhimurium LT2 SGSC1412}	tigr|STM1092
STM1093	1.39466	0.00038365	0.730883	0.00652624	0.316311	0.0008519	0.721743	0.0222628	0.479911	-0.452287	-1.66059	-0.470443	2492.5	1787.18	471.75	645.452	603.5	1907.93	543.25	752.692	putative cytoplasmic protein {Salmonella typhimurium LT2 SGSC1412}	tigr|STM1093
STM1094	2.09006	0.017536	0.858041	0.530594	0.547779	0.0563988	0.919454	0.77347	1.06354	-0.220882	-0.868335	-0.121151	1727.5	826.533	291.667	339.922	393	717.443	346.5	376.854	Pathogenicity island encoded protein: SPI3 (pipD) {Salmonella typhimurium LT2 SGSC1412}	tigr|STM1094
STM1095	0.572511	0.103304	1.11572	0.705789	1.35831	0.214691	1.16282	0.685322	-0.804626	0.157974	0.441818	0.217623	478.667	836.083	1124.67	1008.02	1207.33	888.847	1061	912.44	Copper resistance histidine kinase (copS) [2.7.3.-] {Salmonella typhimurium LT2 SGSC1412}	tigr|STM1095
STM1096	0.843017	0.063412	1.07975	0.553967	0.474451	0.00101994	0.896085	0.393982	-0.246366	0.110694	-1.07567	-0.158292	1537.5	1823.81	1380.5	1278.54	1051	2215.19	1339	1494.28	Copper resistance transcriptional regulatory protein (copR) {Salmonella typhimurium LT2 SGSC1412}	tigr|STM1096
STM1097	1.47125	0.00257275	0.978158	0.577799	0.889871	0.0307479	0.826792	0.00816783	0.557045	-0.0318607	-0.168332	-0.274403	2566.67	1744.55	1547.5	1582.06	1667.5	1873.87	1705	2062.19	putative periplasmic or exported protein {Salmonella typhimurium LT2 SGSC1412}	tigr|STM1097
STM1098	0.713389	0.0898547	0.823085	0.26427	0.601369	0.0300859	1.07369	0.665609	-0.487238	-0.280886	-0.733679	0.10258	478.5	670.742	317.75	386.047	392.5	652.678	439.25	409.102	4-hydroxyphenylacetate catabolism (hpaC) [1.14.13.3] {Salmonella typhimurium LT2 SGSC1412}	tigr|STM1098
STM1099	0.497479	0.0140149			0.559158	0.0256045	0.598527	0.0990587	-1.00729		-0.838671	-0.740511	214.667	431.509	129.667	258.924	245.333	438.755	179.5	299.903	4-hydroxyphenylacetate catabolism (hpaB) [1.14.13.3] {Salmonella typhimurium LT2 SGSC1412}	tigr|STM1099
STM1100	1.19841	0.00652982	1.50077	0.0476627	0.765604	0.00454657	1.34098	0.0228333	0.261123	0.585699	-0.38533	0.423292	1332.5	1111.89	985	656.331	754.25	985.17	1024.75	764.178	4-hydroxyphenylacetate catabolism (hpaR) {Salmonella typhimurium LT2 SGSC1412}	tigr|STM1100
STM1101	0.430086	0.00348736			0.090209	0.0365637			-1.2173		-3.47058		576.667	1340.82	35.8	105.903	92.1	1020.96	59.4	160.033	4-hydroxyphenylacetate catabolism (hpaG) [4.1.1.68] {Salmonella typhimurium LT2 SGSC1412}	tigr|STM1101
STM1102	0.703022	0.013647	1.26273	no replicates	0.249886	0.00308594	0.86097	0.393424	-0.508359	0.336543	-2.00066	-0.215965	703	999.969	247	195.608	189.5	758.346	229.75	266.85	4-hydroxyphenylacetate catabolism (hpaE) [1.2.1.60] {Salmonella typhimurium LT2 SGSC1412}	tigr|STM1102
STM1103	0.404077	0.00569314			0.13074	0.0285758			-1.3073		-2.93523		362	895.87	41.2667	87.1458	93.4667	714.908	53.1667	127.042	4-hydroxyphenylacetate catabolism (hpaD) [1.13.11.15] {Salmonella typhimurium LT2 SGSC1412}	tigr|STM1103
STM1104	0.930682	0.197629			0.186866	0.0118296	0.937701	0.549575	-0.10364		-2.41993	-0.0928007	1253.33	1346.68	119.433	151.358	203.667	1089.91	205.5	219.153	4-hydroxyphenylacetate catabolism (hpaF) [5.3.3.10] {Salmonella typhimurium LT2 SGSC1412}	tigr|STM1104
STM1105	0.37024	0.00466241			0.139229	0.02319			-1.43347		-2.84447		372	1004.75	43.5	121.899	113.667	816.402	117.867	195.371	4-hydroxyphenylacetate catabolism (hpaH) [4.2.1.-] {Salmonella typhimurium LT2 SGSC1412}	tigr|STM1105
STM1106	0.351351	0.00407863	1.26905	0.11435	0.105739	0.0189505	0.968842	0.687081	-1.50901	0.343752	-3.24142	-0.0456668	1303.33	3709.49	484.333	381.649	425.667	4025.63	474.667	489.932	4-hydroxyphenylacetate catabolism (hpaI) [4.1.2.-] {Salmonella typhimurium LT2 SGSC1412}	tigr|STM1106
STM1107	0.649226	0.215725	0.626557	no replicates	0.288657	0.104748	0.625515	no replicates	-0.623207	-0.674483	-1.79257	-0.676883	444.333	684.405	196	312.821	205.5	711.917	252	402.868	4-hydroxyphenylacetate catabolism (hpaX) {Salmonella typhimurium LT2 SGSC1412}	tigr|STM1107
STM1108	0.477061	0.00756093			0.329154	0.00961577	0.953386	0.430622	-1.06775		-1.60316	-0.0688677	356.333	746.934	83.8667	119.492	231.667	703.824	169.5	177.787	4-hydroxyphenylacetate catabolism (hpaA) {Salmonella typhimurium LT2 SGSC1412}	tigr|STM1108
STM1109	0.451255	0.00967098	0.849968	0.0947604	0.78762	0.0104014	0.974157	0.388885	-1.14799	-0.234519	-0.344428	-0.0377742	540.667	1198.14	479.75	564.433	808	1025.88	612.5	628.749	putative periplasmic protein {Salmonella typhimurium LT2 SGSC1412}	tigr|STM1109
STM1110	0.434007	0.00861941			0.515982	0.0150335			-1.20421		-0.954609		138.25	318.543	52.725	117.552	100.55	194.871	53.175	150.09	putative cytoplasmic protein {Salmonella typhimurium LT2 SGSC1412}	tigr|STM1110
STM1111	1.41092	0.000631902	1.28448	0.0178702	0.927159	0.226785	1.6709	2.78453e-05	0.496633	0.361179	-0.109111	0.740629	8820	6251.25	6240	4858.01	6850	7388.16	9115	5455.13	putative cytoplasmic protein (yccD) {Salmonella typhimurium LT2 SGSC1412}	tigr|STM1111
STM1112	0.780726	0.117928	0.839297	0.332361	0.449497	0.00664546	0.880277	0.463948	-0.357113	-0.252747	-1.15362	-0.183971	3320	4252.45	2110	2514.01	2090	4649.64	2603.33	2957.4	curved DNA-binding protein (cbpA) {Salmonella typhimurium LT2 SGSC1412}	tigr|STM1112
STM1113	0.66723	0.00129267	0.817525	0.00597714	0.839292	0.0115798	0.832063	0.00246929	-0.583745	-0.290665	-0.252755	-0.265236	1352.5	2027.04	1462.5	1788.94	1790	2132.75	1782.5	2142.27	Suppression of copper sensitivity: putative copper binding (scsA) {Salmonella typhimurium LT2 SGSC1412}	tigr|STM1113
STM1114					0.47097	0.0763371					-1.08629		54.2	314.969	62.3667	101.496	115.633	245.522	52.4	141.896	Suppression of copper sensitivity: lipoprotein modification in (scsB) {Salmonella typhimurium LT2 SGSC1412}	tigr|STM1114
STM1115	0.533941	0.0574259	0.752528	no replicates	0.721365	0.0759003	0.692807	no replicates	-0.905247	-0.410182	-0.471198	-0.529476	184.333	345.231	184	244.509	205.333	284.645	170	245.379	Suppression of copper sensitivity: lipoprotein modification in (scsC) {Salmonella typhimurium LT2 SGSC1412}	tigr|STM1115
STM1116	1.8651	0.409669	1.02021	0.976656	0.726421	0.634824	1.41064	no replicates	0.899252	0.0288686	-0.461123	0.496351	5115.33	2742.66	1433.67	1405.26	2037.67	2805.08	5820	4125.78	Suppression of copper sensitivity: lipoprotein modification in (scsD) {Salmonella typhimurium LT2 SGSC1412}	tigr|STM1116
STM1117	1.42869	0.00077054	0.745875	0.150102	0.250616	0.00174365	0.799765	0.0963964	0.514695	-0.422994	-1.99645	-0.322352	1532.5	1072.66	219.5	294.285	264	1053.4	252.25	315.405	glucose-1-phosphatase (agp) [3.1.3.10] {Salmonella typhimurium LT2 SGSC1412}	tigr|STM1117
STM1118	3.73	1.18693e-05	1.1129	0.0346567	0.603201	0.00685765	2.19975	0.000710639	1.89918	0.15433	-0.729289	1.13734	32533.3	8722.07	4236.67	3806.86	7316.67	12129.7	9280	4218.67	putative cytoplasmic protein (yccJ) {Salmonella typhimurium LT2 SGSC1412}	tigr|STM1118
STM1119	1.16855	0.599155	0.620248	0.0859661	0.256855	0.0171043	0.841229	0.613693	0.22472	-0.689083	-1.96097	-0.24943	5385	4608.27	944.5	1522.78	1340.25	5217.92	1509.5	1794.4	trp-repressor binding protein (wraB) {Salmonella typhimurium LT2 SGSC1412}	tigr|STM1119
STM1121	13.9213	1.93688e-07	0.663326	0.00227815	0.314391	0.000999826	1.18577	0.0659413	3.79923	-0.592209	-1.66937	0.24582	62425	4484.13	1330	2005.05	2325	7395.26	2640	2226.41	putative cytoplasmic protein (ymdF) {Salmonella typhimurium LT2 SGSC1412}	tigr|STM1121
STM1122	0.922432	0.177698	0.985095	0.942142	0.730284	0.0138559	0.939994	0.274506	-0.116486	-0.0216649	-0.45347	-0.089276	729.667	791.025	443	449.703	536	733.961	500.333	532.273	putative transcriptional repressor (TetR/AcrR family) (ycdC) {Salmonella typhimurium LT2 SGSC1412}	tigr|STM1122
STM1123	0.476954	0.00150435	0.946069	0.0313365	0.146615	0.00441125	0.786619	0.00413596	-1.06808	-0.0799831	-2.76989	-0.346263	4405	9235.69	1795	1897.33	1500	10230.9	1735	2205.64	putative periplasmic protein {Salmonella typhimurium LT2 SGSC1412}	tigr|STM1123
STM1124	0.678986	0.0131167	0.741878	no replicates	0.104979	0.00804276	0.678809	0.0265643	-0.558546	-0.430745	-3.25182	-0.558923	1310	1929.35	175	235.888	196	1867.03	167.667	247.001	bifunctional in plasma membrane proline dehydrogenase and (putA) [1.5.99.8] {Salmonella typhimurium LT2 SGSC1412}	tigr|STM1124
STM1125	2.2937	0.000531975	1.09436	0.0115591	0.248421	0.00614601	0.9019	0.146063	1.19767	0.130085	-2.00914	-0.14896	13166.7	5740.37	1363.33	1245.78	1663.33	6695.62	1373.33	1522.71	SSS family, major sodium/proline symporter (putP) {Salmonella typhimurium LT2 SGSC1412}	tigr|STM1125
STM1126	5.80696	0.000231242	1.48965	0.00603088	0.510687	0.00903287	2.43677	0.00420382	2.53778	0.574971	-0.969489	1.28497	20875	3594.83	1135	761.925	2170	4249.18	2297.5	942.846	PhoB-dependent, ATP-binding pho regulon component (phoH) {Salmonella typhimurium LT2 SGSC1412}	tigr|STM1126
STM1127	0.504737	0.0242311	0.553275	0.0166937	0.742413	0.0995309	0.454597	0.0154316	-0.986396	-0.853932	-0.429707	-1.13734	1360	2694.47	1756.67	3175.04	2076.67	2797.19	1956.67	4304.18	putative transcriptional regulator {Salmonella typhimurium LT2 SGSC1412}	tigr|STM1127
STM1128	0.0690081	0.0416945	0.287801	0.011314	0.158144	0.0181351	0.277496	0.00519016	-3.85709	-1.79686	-2.66069	-1.84946	1246.67	18065.5	2396.67	8327.51	2686.67	16988.7	2780	10018.2	putative sodium/glucose cotransporter {Salmonella typhimurium LT2 SGSC1412}	tigr|STM1128
STM1129	0.216843	0.00660118			0.0678829	0.0409502			-2.20528		-3.88081		347	1600.24	43.9667	122.902	86.2	1269.83	81.8	238.834	putative inner membrane protein {Salmonella typhimurium LT2 SGSC1412}	tigr|STM1129
STM1130	0.282237	0.0124428			0.128513	0.00858717	0.244187	no replicates	-1.82502		-2.96001	-2.03394	376.333	1333.4	83.9	367.547	127.75	994.06	167	683.903	putative inner membrane protein {Salmonella typhimurium LT2 SGSC1412}	tigr|STM1130
STM1131	0.170474	0.0719694			0.136264	0.086099			-2.55238		-2.87552		150.5	882.835	63.225	185.393	98.35	721.76	71.1	298.86	putative outer membrane protein {Salmonella typhimurium LT2 SGSC1412}	tigr|STM1131
STM1132	0.238995	0.0454322			0.271707	0.0460879	0.471898	no replicates	-2.06495		-1.87987	-1.08345	190.5	797.089	81.2	175.28	157.5	579.668	138	292.436	putative sugar transport protein {Salmonella typhimurium LT2 SGSC1412}	tigr|STM1132
STM1133	0.483296	0.00569516	0.639457	0.0301982	0.467672	0.0108944	0.658533	0.0455009	-1.04902	-0.645081	-1.09643	-0.602673	936.25	1937.22	820.25	1282.73	943	2016.37	923	1401.6	putative dehydrogenases and related proteins {Salmonella typhimurium LT2 SGSC1412}	tigr|STM1133
STM1135	0.37364	0.0045374	0.75392	0.0179765	0.219295	0.00534528	0.567341	0.00299908	-1.42028	-0.407517	-2.18906	-0.817711	1110	2970.77	775.667	1028.85	761	3470.22	723.333	1274.95	paral putative oxidoreductase (ycdW) {Salmonella typhimurium LT2 SGSC1412}	tigr|STM1135
STM1136	0.430576	0.00658165	0.497774	0.0959066	0.330275	0.00444564	0.461603	0.0228957	-1.21566	-1.00644	-1.59826	-1.11528	2453.33	5697.8	1925	3867.22	2043.33	6186.76	2150	4657.68	putative Histidinol phosphatase and related hydrolases of (ycdX) {Salmonella typhimurium LT2 SGSC1412}	tigr|STM1136
STM1137	0.785002	0.0379509	1.11226	0.226081	0.709163	0.00743176	1.09665	0.309448	-0.349231	0.153493	-0.495812	0.133098	2603.33	3316.34	2760	2481.44	2666.67	3760.3	2966.67	2705.22	paral putative oxidoreductase component (ycdY) {Salmonella typhimurium LT2 SGSC1412}	tigr|STM1137
STM1138	0.123136	0.0200126	0.653177	0.0012872	0.670619	0.0339732	0.934363	0.254047	-3.02168	-0.614454	-0.576435	-0.0979453	997	8096.74	3506.67	5368.63	5330	7947.88	5873.33	6285.92	putative inner membrane protein (ycdZ) {Salmonella typhimurium LT2 SGSC1412}	tigr|STM1138
STM1139	0.169729	0.0149273	0.578914	0.0891828	0.187546	0.0422154	0.773508	0.346762	-2.5587	-0.78858	-2.41469	-0.370512	256.333	1510.25	200.5	346.338	297	1583.62	256.333	331.391	putative transcriptional regulator in curly assembly/transport, 2nd (csgG) {Salmonella typhimurium LT2 SGSC1412}	tigr|STM1139
STM1140	0.107655	0.00649197	0.815291	0.065896	0.134614	0.0054763	1.02158	0.880514	-3.21552	-0.294613	-2.8931	0.0308033	242.25	2250.25	268.75	329.637	268	1990.88	359.333	351.742	curli production assembly/transport component, 2nd curli operon (csgF) {Salmonella typhimurium LT2 SGSC1412}	tigr|STM1140
STM1141	0.159872	0.0123923	0.75745	0.373701	0.124955	0.0212887	0.746021	0.00420496	-2.64501	-0.400777	-3.00052	-0.422712	286.333	1791.01	250	330.055	214.667	1717.95	264	353.877	curli production assembly/transport component, 2nd curli operon (csgE) {Salmonella typhimurium LT2 SGSC1412}	tigr|STM1141
STM1142	0.232912	0.0154402	0.751259	0.113858	0.127336	0.0206695	0.596877	0.167879	-2.10214	-0.412617	-2.97328	-0.744495	516	2215.43	294.333	391.787	231.333	1816.71	269	450.679	putative transcriptional regulator (LuxR/UhpA family) (csgD) {Salmonella typhimurium LT2 SGSC1412}	tigr|STM1142
STM1143	0.0494057	0.295426			0.0273307	0.123603			-4.33918		-5.19334		134	2712.24	35.6667	191.738	59.95	2193.51	60.8	321.406	minor curlin subunit precursor, nucleator for assembly (csgB) {Salmonella typhimurium LT2 SGSC1412}	tigr|STM1143
STM1144	0.297317	0.0206478			0.0717551	0.0358396			-1.74993		-3.80078		588	1977.69	35.7333	168.15	133.967	1867	49.9	230.821	curlin major subunit, coiled surface structures cryptic (csgA) {Salmonella typhimurium LT2 SGSC1412}	tigr|STM1144
STM1145	0.1254	0.0198678	0.494146	no replicates	0.213463	0.00893596	0.42275	0.0217098	-2.99539	-1.01699	-2.22794	-1.24212	161	1283.89	260	526.16	258	1208.64	255.667	604.77	putative curli production protein (csgC) {Salmonella typhimurium LT2 SGSC1412}	tigr|STM1145
STM1146	0.375553	0.0129134	0.760793	no replicates	0.335964	0.00667421	0.539361	0.104524	-1.41291	-0.394424	-1.57362	-0.890676	312	830.774	273	358.836	257.667	766.946	233.333	432.611	putative periplasmic protein (ymdA) {Salmonella typhimurium LT2 SGSC1412}	tigr|STM1146
STM1147	1.23853	0.00373103	1.11456	0.0420194	0.580059	0.000907005	1.23903	0.00395743	0.308631	0.156479	-0.785728	0.309208	5875	4743.52	2877.5	2581.73	2860	4930.53	3612.5	2915.59	putative ACR related to the C-terminal domain {Salmonella typhimurium LT2 SGSC1412}	tigr|STM1147
STM1148	0.915242	0.560823	1.22153	0.292611	0.938001	0.593969	1.1771	0.423056	-0.127775	0.288687	-0.0923393	0.235234	1826.67	1995.83	2190	1792.84	2170	2313.43	2520	2140.86	putative phospholipase (ymdC) {Salmonella typhimurium LT2 SGSC1412}	tigr|STM1148
STM1149	0.278729	0.00762948	0.728713	0.13711	0.766235	0.0377105	0.683551	0.107978	-1.84307	-0.456577	-0.384142	-0.548879	482	1729.28	1376.67	1889.17	1506.67	1966.32	1386.67	2028.62	membrane protein required for succinyl substitution of (mdoC) {Salmonella typhimurium LT2 SGSC1412}	tigr|STM1149
STM1150	1.1227	0.0770913	0.640661	0.00135571	0.553354	0.000832672	0.535948	0.000389925	0.166968	-0.642367	-0.853725	-0.899836	3640	3242.19	2062.5	3219.33	2037.5	3682.09	2047.5	3820.34	periplasmic glucans biosynthesis protein (mdoG) {Salmonella typhimurium LT2 SGSC1412}	tigr|STM1150
STM1151	0.43961	0.00315397	0.980602	0.762143	1.29136	0.036902	1.0405	0.525917	-1.1857	-0.0282597	0.36889	0.0572807	1040	2365.73	2503.33	2552.85	3246.67	2514.15	2890	2777.5	membrane glycosyltransferase synthesis of membrane-derived oligosaccharide (MDO)/synthesis (mdoH) {Salmonella typhimurium LT2 SGSC1412}	tigr|STM1151
STM1152	0.298018	0.000342171	1.44964	0.000385991	1.0263	0.391211	1.07659	0.271159	-1.74653	0.535698	0.0374528	0.106473	319.2	1071.08	1422	980.931	1372	1336.84	1124.8	1044.78	putative outer membrane lipoprotein (yceK) {Salmonella typhimurium LT2 SGSC1412}	tigr|STM1152
STM1153	1.17989	0.563969	0.554104	0.0107158	0.159239	0.00285009	0.822473	0.0102155	0.238647	-0.85177	-2.65074	-0.281959	4363.5	3698.24	519.5	937.549	774.75	4865.34	885.333	1076.43	acidic protein suppresses mutants lacking function of (msyB) {Salmonella typhimurium LT2 SGSC1412}	tigr|STM1153
STM1154	0.219638	0.0408854	0.269236	0.0328062	0.139141	0.0169267	0.360526	0.142518	-2.1868	-1.89306	-2.84538	-1.47182	562	2558.76	228.5	848.698	357	2565.74	320.5	888.979	putative MFS family transport protein (yceE) {Salmonella typhimurium LT2 SGSC1412}	tigr|STM1154
STM1155	0.390447	0.000682524	0.397726	4.02046e-05	0.327667	0.000703547	0.365358	1.63151e-05	-1.3568	-1.33015	-1.6097	-1.45262	1342.5	3438.37	1067.5	2684.01	1202.5	3669.88	1107.5	3031.28	lauroyl/myristoyl acyltransferase involved in lipid A biosynthesis (htrB) [2.3.1.-] {Salmonella typhimurium LT2 SGSC1412}	tigr|STM1155
STM1156	0.428075	0.13807	0.432389	0.0759434	0.296497	0.03628	0.405034	0.0660718	-1.22407	-1.2096	-1.75391	-1.30388	1331.67	3110.83	709.333	1640.5	1045.67	3526.74	806.667	1991.6	putative enzyme related to sulfurtransferases (yceA) {Salmonella typhimurium LT2 SGSC1412}	tigr|STM1156
STM1157	0.317248	0.000844533	0.561515	0.00286191	0.485295	0.000566004	0.832923	0.00406146	-1.65632	-0.832604	-1.04307	-0.263746	1185	3735.24	1079	1921.59	1890	3894.54	2072.5	2488.23	putative secreted protein (yceI) {Salmonella typhimurium LT2 SGSC1412}	tigr|STM1157
STM1158	0.215116	0.00208829	0.47832	0.00802602	0.0913954	0.00824902	0.544847	0.00142823	-2.21681	-1.06395	-3.45174	-0.876077	1320	6136.23	384.667	804.204	706.25	7727.42	504.5	925.948	putative inner membrane protein {Salmonella typhimurium LT2 SGSC1412}	tigr|STM1158
STM1159	0.669567	0.0116949	0.766189	0.0383304	0.615128	0.00619129	0.666055	0.022462	-0.578701	-0.384227	-0.701041	-0.586287	1029.33	1537.31	1116.67	1457.43	1176.67	1912.88	1107.33	1662.53	putative inner membrane protein (yceO) {Salmonella typhimurium LT2 SGSC1412}	tigr|STM1159
STM1160	0.949055	0.64371	0.699991	0.0865882	0.63773	0.0294943	0.65461	0.24824	-0.0754365	-0.514592	-0.648982	-0.611292	3690	3888.08	2763.33	3947.67	2440	3826.07	3450	5270.31	putative sarcosine oxidase (solA) [1.5.3.1] {Salmonella typhimurium LT2 SGSC1412}	tigr|STM1160
STM1161	0.802803	0.0599074	0.496858	0.00356603	0.302191	0.00584769	0.53311	6.64309e-05	-0.316882	-1.0091	-1.72647	-0.907495	10040	12506.2	2966.67	5970.86	4600	15222.2	4060	7615.69	putative cytoplasmic protein (yceP) {Salmonella typhimurium LT2 SGSC1412}	tigr|STM1161
STM1162	0.0292989	0.0790673	0.0407925	0.00126336	0.0281678	0.0602373	0.0516971	0.0016437	-5.09301	-4.61555	-5.14981	-4.27377	3450	117752	2453.33	60141.8	4133.33	146740	3500	67702	DNA damage-inducible protein I, inhibits UmuD processing (dinI) {Salmonella typhimurium LT2 SGSC1412}	tigr|STM1162
STM1163	0.192688	0.00254173	0.889407	0.142758	0.506987	0.000928343	0.946362	0.171295	-2.37566	-0.169084	-0.979979	-0.0795364	1530	7940.28	3877.5	4359.65	3952.5	7796.06	4975	5256.98	dihydro-orotase (pyrC) [3.5.2.3] {Salmonella typhimurium LT2 SGSC1412}	tigr|STM1163
STM1164	0.5654	0.225429	0.492431	0.0675556	0.478553	0.0527686	0.545608	0.097018	-0.822657	-1.02201	-1.06325	-0.874064	4655	8233.11	2726.67	5537.16	3406.67	7118.69	3903.33	7154.1	putative outer membrane lipoprotein (yceB) {Salmonella typhimurium LT2 SGSC1412}	tigr|STM1164
STM1165	1.42988	0.173745	0.755981	0.246244	0.84624	0.358589	1.24142	0.248587	0.515893	-0.403578	-0.240862	0.31199	9636.67	6739.5	3736.67	4942.8	6340	7491.97	6886.67	5547.42	glutaredoxin 2 (grxB) {Salmonella typhimurium LT2 SGSC1412}	tigr|STM1165
STM1166	0.486914	0.000816996	0.480757	0.00366527	0.655397	0.00150133	0.652616	0.000252611	-1.03826	-1.05662	-0.60956	-0.615694	805.25	1653.78	868.25	1806.01	1075	1640.23	1322.5	2026.46	putative MFS superfamily transport protein (yceL) {Salmonella typhimurium LT2 SGSC1412}	tigr|STM1166
STM1167	0.788884	0.024848	0.469387	0.00193087	0.117693	0.0172689	0.412845	0.00061374	-0.342115	-1.09115	-3.0869	-1.27633	5083.33	6443.7	906.667	1931.6	822.333	6987.11	959.667	2324.52	acetylation of N-terminal alanine of 30S ribosomal (rimJ) [2.3.1.128] {Salmonella typhimurium LT2 SGSC1412}	tigr|STM1167
STM1168	0.524177	0.00187271	0.335262	0.000203559	0.108025	0.0070407	0.306391	0.000120618	-0.931874	-1.57664	-3.21057	-1.70655	4865	9281.22	950	2833.6	1087.5	10067.2	1059.5	3458	putative cytoplasmic protein (yceH) {Salmonella typhimurium LT2 SGSC1412}	tigr|STM1168
STM1169	1.27093	0.347041	0.816371	0.606172	0.570944	0.15184	0.908913	0.795135	0.345886	-0.292703	-0.808578	-0.137786	4740	3729.55	1837.33	2250.61	2131.33	3733	2593.33	2853.22	putative virulence factor (mviM) {Salmonella typhimurium LT2 SGSC1412}	tigr|STM1169
STM1170	0.540107	0.000854605	0.791499	0.0271595	0.596458	0.000726861	0.687941	0.000459201	-0.888684	-0.33734	-0.745507	-0.539643	1297.5	2402.3	1585	2002.53	1577.5	2644.78	1622.5	2358.49	putative virulence factor (mviN) {Salmonella typhimurium LT2 SGSC1412}	tigr|STM1170
STM1171	2.39193	0.0263039	0.18295	0.0397884	0.865881	0.639491	1.22894	0.51045	1.25818	-2.45048	-0.207758	0.297409	39833.3	16653.2	3126.67	17090.3	19766.7	22828.4	22133.3	18010.2	flagellar biosynthesis: belived to be export chaperone (flgN) {Salmonella typhimurium LT2 SGSC1412}	tigr|STM1171
STM1172	2.15949	0.0189067	0.124081	0.00348579	0.461303	0.00662302	0.83013	0.0668973	1.11069	-3.01065	-1.11621	-0.268591	30400	14077.4	1583.33	12760.5	9370	20312	11433.3	13772.9	anti-FliA (anti-sigma) factor also known as RflB (flgM) {Salmonella typhimurium LT2 SGSC1412}	tigr|STM1172
STM1173	0.289502	0.00582415			0.264006	0.00306457	0.356745	0.00598681	-1.78836		-1.92136	-1.48703	282.333	975.239	77.75	417.99	174.75	661.917	173.667	486.809	flagellar biosynthesis assembly of basal-body periplasmic P (flgA) {Salmonella typhimurium LT2 SGSC1412}	tigr|STM1173
STM1174	0.216054	0.216542			0.435657	0.0112969	0.474512	0.0070987	-2.21054		-1.19874	-1.07548	107	495.247	55.7	252.898	230	527.938	183	385.66	flagellar biosynthesis, cell-proximal portion of basal-body rod (flgB) {Salmonella typhimurium LT2 SGSC1412}	tigr|STM1174
STM1175					0.470398	0.0117775					-1.08805		37.925	261.733	35.8	111.548	100.05	212.692	64.025	166.035	flagellar biosynthesis, cell-proximal portion of basal-body rod (flgC) {Salmonella typhimurium LT2 SGSC1412}	tigr|STM1175
STM1176	0.606545	0.115671	0.854471	0.626031	0.435924	0.0125206	0.874687	0.621415	-0.721312	-0.226896	-1.19785	-0.193161	1111.5	1832.51	660.5	772.993	1026.5	2354.77	753.5	861.451	flagellar biosynthesis, initiation of hook assembly (flgD) {Salmonella typhimurium LT2 SGSC1412}	tigr|STM1176
STM1177	0.317657	0.214196			1.00914	0.919203			-1.65446		0.0131212		97.5	306.935	36.2667	109.643	214.5	212.558	82.1	146.558	flagellar biosynthesis, hook protein (flgE) {Salmonella typhimurium LT2 SGSC1412}	tigr|STM1177
STM1178	0.205815	0.062703			0.745928	0.022874	0.418689	0.00420228	-2.28058		-0.422891	-1.25605	100.1	486.359	35.7333	200.262	285.667	382.968	174	415.583	flagellar biosynthesis, cell-proximal portion of basal-body rod (flgF) {Salmonella typhimurium LT2 SGSC1412}	tigr|STM1178
STM1179	0.19254	0.00422182			0.793991	0.00802449	0.773514	0.0948998	-2.37677		-0.332805	-0.370501	133.5	693.361	111.325	455.126	537.75	677.275	347	448.602	flagellar biosynthesis, cell-distal portion of basal-body rod (flgG) {Salmonella typhimurium LT2 SGSC1412}	tigr|STM1179
STM1180	0.197804	0.00880025	0.244657	0.00212789	0.110967	0.0059353	0.46592	0.00596906	-2.33786	-2.03117	-3.1718	-1.10185	1036.67	5240.88	200	817.471	690.5	6222.59	425	912.174	flagellar biosynthesis, basal-body outer-membrane L (lipopolysaccharide layer) (flgH) {Salmonella typhimurium LT2 SGSC1412}	tigr|STM1180
STM1181	0.309796	0.0472308			0.54602	0.0131688			-1.69061		-0.872974		127.5	411.561	43	128.335	191	349.804	83.6667	212.598	putative flagella basal body protein (flgI) {Salmonella typhimurium LT2 SGSC1412}	tigr|STM1181
STM1182	0.337934	0.013793			1.33143	0.00382161	0.914019	0.460789	-1.56519		0.41298	-0.129704	146.333	433.023	58.0667	178.585	452	339.484	240	262.577	flagellar biosynthesis (flgJ) {Salmonella typhimurium LT2 SGSC1412}	tigr|STM1182
STM1183	1.82606	0.00126897	0.245666	9.61111e-05	0.511925	0.00118198	1.06952	0.180131	0.868731	-2.02523	-0.965996	0.0969644	16800	9200.16	1370	5576.67	5460	10665.6	6765	6325.26	flagellar biosynthesis, hook-filament junction protein 1 (flgK) {Salmonella typhimurium LT2 SGSC1412}	tigr|STM1183
STM1184	1.12256	0.105654	0.342689	0.00638151	1.04869	0.403707	2.08016	0.00687067	0.166798	-1.54503	0.0685866	1.0567	7490	6672.22	1586.67	4630.05	8113.33	7736.65	10806.7	5195.1	flagellar biosynthesis hook-filament junction protein (flgL) {Salmonella typhimurium LT2 SGSC1412}	tigr|STM1184
STM1185	0.0997436	0.00954403	0.570728	0.0223288	0.549044	0.0120073	0.535134	0.023278	-3.32563	-0.809124	-0.865006	-0.902027	845.75	8479.24	3937.5	6899.08	4670	8505.69	4567.5	8535.24	RNase E (rne) [3.1.4.-] {Salmonella typhimurium LT2 SGSC1412}	tigr|STM1185
STM1187	0.291742	0.0244242	0.234142	0.00531377	0.368116	0.00341863	0.204075	0.00124294	-1.77723	-2.09455	-1.44177	-2.29283	789	2704.44	1108.67	4735.03	1143.33	3105.9	1058	5184.36	23S rRNA pseudouridylate synthase (rluC) [4.2.1.70] {Salmonella typhimurium LT2 SGSC1412}	tigr|STM1187
STM1188	0.345054	0.0748681	0.739825	0.158517	0.774079	0.285222	0.476009	0.0270713	-1.53511	-0.434744	-0.369447	-1.07094	753	2182.27	1706.67	2306.85	1556.67	2010.99	1473.33	3095.18	putative inner membrane lipoprotein {Salmonella typhimurium LT2 SGSC1412}	tigr|STM1188
STM1189	0.889069	0.0841645	0.760074	0.00333567	0.646359	0.00200933	0.778436	0.00213477	-0.169632	-0.395789	-0.629593	-0.36135	3300	3711.75	2350	3091.81	2585	3999.33	2920	3751.11	putative inhibitor of septum formation (yceF) {Salmonella typhimurium LT2 SGSC1412}	tigr|STM1189
STM1190	0.0872596	0.0788432	0.375744	0.0915487	0.472045	0.102311	0.257247	0.0288015	-3.51854	-1.41218	-1.083	-1.95877	4993.33	57223.9	24440	65044.2	24700	52325.6	21333.3	82929.2	putative metal-binding (yceD) {Salmonella typhimurium LT2 SGSC1412}	tigr|STM1190
STM1191	0.0901451	0.1851	0.368912	0.0156295	0.658972	0.021272	0.260522	3.58398e-05	-3.47161	-1.43865	-0.601711	-1.94052	9445	104776	46950	127266	68266.7	103596	40766.7	156480	50S ribosomal subunit protein L32 (rpmF) {Salmonella typhimurium LT2 SGSC1412}	tigr|STM1191
STM1192	0.237633	0.0267461	0.472906	0.0654119	0.760254	0.286343	0.563368	0.0970752	-2.07319	-1.08038	-0.395447	-0.827851	1485.67	6251.93	4006.67	8472.44	4520	5945.38	5006.67	8887.03	putative fatty acid/phospholipid synthesis protein (plsX) {Salmonella typhimurium LT2 SGSC1412}	tigr|STM1192
STM1193	0.0714215	0.0335052	0.515633	0.00477924	0.27421	0.00714474	0.484997	0.0194663	-3.8075	-0.955584	-1.86665	-1.04395	628	8792.87	2286.67	4434.68	2396.67	8740.25	2350	4845.39	3-oxoacyl-[acyl-carrier-protein] synthase III acetylCoA ACP transacylase (fabH) [2.3.1.38] {Salmonella typhimurium LT2 SGSC1412}	tigr|STM1193
STM1194	0.0899266	0.0574536	0.39278	3.48046e-05	0.190924	0.0198465	0.308823	0.000973283	-3.47511	-1.34821	-2.38893	-1.69515	3960	44035.9	6813.33	17346.4	8046.67	42145.9	6313.33	20443.2	malonyl-CoA-[acyl-carrier-protein] transacylase (fabD) [2.3.1.39] {Salmonella typhimurium LT2 SGSC1412}	tigr|STM1194
STM1195	0.713881	0.263641	0.312249	0.0289429	0.198738	0.027814	0.332025	0.0482676	-0.486245	-1.67923	-2.33106	-1.59064	19033.3	26661.8	6500	20816.7	7576.67	38123.8	7930	23883.8	3-oxoacyl-[acyl-carrier-protein] reductase (fabG) [1.1.1.100] {Salmonella typhimurium LT2 SGSC1412}	tigr|STM1195
STM1196	0.776625	0.292223	0.887028	0.0224	1.08118	0.245038	0.716181	0.00187031	-0.36471	-0.172949	0.112609	-0.481603	53566.7	68973.6	86866.7	97930	94900	87774.4	90725	126679	acyl carrier protein (acpP) {Salmonella typhimurium LT2 SGSC1412}	tigr|STM1196
STM1197	0.0581841	0.132108	0.297888	0.00684224	0.246706	0.0141117	0.349528	0.00451003	-4.10323	-1.74716	-2.01913	-1.51652	2435	41849.9	6830	22928.1	8883.33	36007.8	8626.67	24680.9	3-oxoacyl-[acyl-carrier-protein] synthase II (fabF) [2.3.1.41] {Salmonella typhimurium LT2 SGSC1412}	tigr|STM1197
STM1198	0.342709	0.000962131	0.305918	0.000403535	0.185614	0.00196826	0.339416	0.000175228	-1.54494	-1.70878	-2.42962	-1.55887	1217.5	3552.57	592	1935.16	777.5	4188.79	771.75	2273.76	4-amino-4-deoxychorismate lyase (pabC) [4.-.-.] {Salmonella typhimurium LT2 SGSC1412}	tigr|STM1198
STM1199	0.383252	0.00411706	0.358695	0.000989409	0.199527	0.00784972	0.316498	0.000253488	-1.38364	-1.47917	-2.32534	-1.65973	2433.33	6349.18	1430	3986.67	1383.33	6933.05	1273.33	4023.2	putative periplasmic solute-binding protein (yceG) {Salmonella typhimurium LT2 SGSC1412}	tigr|STM1199
STM1200	0.125337	0.0098913	0.197564	0.00591613	0.10215	0.00955723	0.171731	0.000188243	-2.99612	-2.33961	-3.29124	-2.54177	2270	18111.2	1736.67	8790.41	1822.5	17841.4	1895	11034.7	thymidylate kinase (tmk) [2.7.4.9] {Salmonella typhimurium LT2 SGSC1412}	tigr|STM1200
STM1201	0.168388	0.00943135	0.536559	0.00609463	0.382612	0.00313437	0.460973	0.000133428	-2.57014	-0.89819	-1.38605	-1.11725	564.667	3353.36	1326.67	2472.54	1273.33	3328.01	1343.33	2914.13	DNA polymerase III, delta prime subunit (holB) [2.7.7.7] {Salmonella typhimurium LT2 SGSC1412}	tigr|STM1201
STM1202	0.857667	0.311506	0.565666	0.00289137	0.388879	0.000688306	0.67102	0.00233423	-0.22151	-0.821978	-1.36261	-0.575572	4277.5	4987.37	1677.5	2965.53	2185	5618.71	2220	3308.4	putative metal-dependent hydrolase (ycfH) {Salmonella typhimurium LT2 SGSC1412}	tigr|STM1202
STM1203	0.501112	0.00325082	0.250119	0.0271363	1.57737	0.000999594	0.375533	0.00334309	-0.996794	-1.99931	0.65752	-1.41299	844.333	1684.92	1520	6077.1	2823.33	1789.9	2626.67	6994.5	Sugar Specific PTS family, glucose-specific IIBCcomponent (ptsG) [2.7.1.69] {Salmonella typhimurium LT2 SGSC1412}	tigr|STM1203
STM1204	0.460259	0.00840499	0.896972	0.32529	2.30503	0.0123037	0.693922	0.0591604	-1.11948	-0.156865	1.20479	-0.527155	382.667	831.417	1303.33	1453.04	1860	806.93	1233.33	1777.34	outer membrane receptor for Fe(III)-coprogen, Fe(III)-ferrioxamine B (fhuE) {Salmonella typhimurium LT2 SGSC1412}	tigr|STM1204
STM1205	0.292072	0.00455317	0.27123	0.000171951	0.150687	0.00461608	0.243244	0.00368993	-1.77561	-1.88241	-2.73037	-2.03953	5420	18557.1	3340	12314.3	3165	21003.8	3560	14635.5	putative protein kinase C inhibitor (ycfF) {Salmonella typhimurium LT2 SGSC1412}	tigr|STM1205
STM1206	0.512228	0.00190769	0.371162	0.000350584	0.262584	0.00155233	0.287426	0.000125172	-0.965142	-1.42988	-1.92915	-1.79874	4977.5	9717.35	2670	7193.62	2802.5	10672.8	2747.5	9559	putative outer membrane lipoprotein (ycfL) {Salmonella typhimurium LT2 SGSC1412}	tigr|STM1206
STM1207	0.539849	0.0145447	0.556668	0.00183347	0.490518	0.00624865	0.543492	0.0162244	-0.889372	-0.845111	-1.02762	-0.879668	8086.67	14979.5	7370	13239.5	7716.67	15731.7	7573.33	13934.6	putative outer membrane lipoprotein (ycfM) {Salmonella typhimurium LT2 SGSC1412}	tigr|STM1207
STM1208	0.477237	0.0691702	0.515772	0.140811	0.340088	0.0381081	0.4484	0.0788059	-1.06722	-0.955193	-1.55602	-1.15714	1699	3560.08	1242.67	2409.33	1266	3722.56	1208.33	2694.77	putative cytoplasmic protein (ycfN) {Salmonella typhimurium LT2 SGSC1412}	tigr|STM1208
STM1209	0.29666	0.00624122	0.525324	0.010454	0.21208	0.00679509	0.507605	0.0131466	-1.75312	-0.92872	-2.23732	-0.978222	1686.67	5685.52	1590	3026.7	1360	6412.69	1785	3516.51	putative glycosyl hydrolase (nagZ) {Salmonella typhimurium LT2 SGSC1412}	tigr|STM1209
STM1210	0.44937	0.00629142	0.247612	0.0180788	0.400891	0.00334347	0.281289	0.00280548	-1.15403	-2.01385	-1.31872	-1.82987	1846.67	4109.46	1260	5088.61	1830	4564.83	1613.33	5735.49	putative esterase (ycfP) {Salmonella typhimurium LT2 SGSC1412}	tigr|STM1210
STM1211	0.19482	0.00252742	0.787425	0.0184602	1.52472	5.32316e-05	0.290449	4.271e-05	-2.35978	-0.344786	0.60854	-1.78364	1415	7263.1	16475	20922.6	10575	6935.72	7257.5	24987.1	respiratory NADH dehydrogenase 2 cupric reductase (ndh) [1.16.1.-] {Salmonella typhimurium LT2 SGSC1412}	tigr|STM1211
STM1212	0.334722	0.00531115	0.17865	1.12628e-05	0.098915	0.0705914	0.104089	0.000120086	-1.57896	-2.48479	-3.33767	-3.26411	2206.67	6592.53	1153.33	6455.83	726.5	7344.69	674.667	6481.62	putative outer membrane lipoprotein (ycfJ) {Salmonella typhimurium LT2 SGSC1412}	tigr|STM1212
STM1213	0.534778	0.00139412	0.1794	0.000187345	0.197637	0.00241171	0.276295	0.0102266	-0.902987	-2.47874	-2.33907	-1.85572	3902.5	7297.42	831	4632.1	1655	8373.93	1383.33	5006.73	putative transcriptional repressor (TetR/AcrR family) (ycfQ) {Salmonella typhimurium LT2 SGSC1412}	tigr|STM1213
STM1214	0.0338888	0.0699141	0.279399	0.00118636	0.0538742	0.0527051	0.216933	0.000730982	-4.88305	-1.8396	-4.21426	-2.20468	2743.33	80950.9	3430	12276.4	4563.33	84703.5	3063.33	14121.1	putative outer membrane protein (ycfR) {Salmonella typhimurium LT2 SGSC1412}	tigr|STM1214
STM1215	0.255243	0.00733421	0.396553	0.15108	0.373069	0.00480811	0.541137	0.00867692	-1.97006	-1.33441	-1.42248	-0.885934	295	1155.76	231	582.52	460	1233.01	358	661.57	putative periplasmic protein (ycfS) {Salmonella typhimurium LT2 SGSC1412}	tigr|STM1215
STM1216	0.404465	0.00394456	0.664014	0.0159237	1.78902	0.00717562	1.00342	0.918965	-1.30591	-0.590715	0.839171	0.00491927	414.667	1025.22	1416.67	2133.49	2350	1313.57	2430	2421.73	transcription-repair coupling factor (mfd) {Salmonella typhimurium LT2 SGSC1412}	tigr|STM1216
STM1217	0.232187	0.00168657	0.321342	5.46464e-05	0.372208	0.000736218	0.326078	6.65237e-05	-2.10664	-1.63782	-1.42582	-1.61671	1270	5469.73	2287.5	7118.59	2197.5	5903.96	2817.5	8640.57	ABC transporter, integral membrane protein (ycfU) {Salmonella typhimurium LT2 SGSC1412}	tigr|STM1217
STM1218	0.307793	0.00617524	0.460029	0.00632103	0.378622	0.00514645	0.485724	0.00919984	-1.69997	-1.1202	-1.40117	-1.04179	1423.33	4624.31	2096.67	4557.68	1890	4991.79	2693.33	5544.99	ABC transporter, ATP-binding protein (ycfV) {Salmonella typhimurium LT2 SGSC1412}	tigr|STM1218
STM1219	0.431778	0.0280346	0.858252	0.404955	0.938406	0.398679	1.00932	0.901473	-1.21164	-0.220527	-0.0917165	0.0133832	1110.67	2572.31	2170	2528.39	2740	2919.85	3046.67	3018.53	ABC transporter, integral membrane protein (ycfW) {Salmonella typhimurium LT2 SGSC1412}	tigr|STM1219
STM1220	0.30499	0.00665186	0.651714	0.00311749	0.580577	0.00504533	0.688839	0.00547487	-1.71316	-0.61769	-0.78444	-0.537761	1723.33	5650.45	2930	4495.84	3290	5666.77	3646.67	5293.93	putative regulator (NagC/XylR family) (ycfX) {Salmonella typhimurium LT2 SGSC1412}	tigr|STM1220
STM1221	0.191756	0.00269134	0.534242	0.000899097	0.341318	0.00106838	0.418988	0.000512046	-2.38265	-0.904434	-1.55081	-1.25502	1845	9621.59	2945	5512.48	3082.5	9031.17	2942.5	7022.87	putative nicotinate-nucleotide dimethylbenzimidazolephosphoribosltransferase, homolog of virulence factor (cobB) {Salmonella typhimurium LT2 SGSC1412}	tigr|STM1221
STM1222	0.104826	0.0272807	0.433076	0.0140361	0.462778	0.0127246	0.346131	0.0103518	-3.25394	-1.20731	-1.11161	-1.53061	462.667	4413.68	2100	4849.03	1915.75	4139.68	2017.5	5828.72	ABC superfamily (peri_perm), spermidine/putrescine transporter (potD) {Salmonella typhimurium LT2 SGSC1412}	tigr|STM1222
STM1223	0.132149	0.0293753	0.134701	0.0248686	0.167885	0.0240772	0.139767	0.0335943	-2.91976	-2.89217	-2.57445	-2.8389	882	6674.27	1337	9925.7	1222	7278.77	1549	11082.7	ABC superfamily (membrane), spermidine/putrescine transporter (potC) {Salmonella typhimurium LT2 SGSC1412}	tigr|STM1223
STM1224	0.0729384	0.0337635	0.178022	0.0217449	0.0938947	0.0275047	0.233865	0.0362899	-3.77718	-2.48987	-3.41281	-2.09625	399.333	5474.94	457	2567.1	592.667	6312.04	668.667	2859.2	lysosomal glycoprotein (lgp)-containing structures replication in macrophages (sifA) {Salmonella typhimurium LT2 SGSC1412}	tigr|STM1224
STM1225	0.176609	0.0031887	0.901139	0.250354	0.634318	0.00110221	0.711537	0.0673651	-2.50137	-0.150179	-0.656722	-0.49099	282	1596.75	1500	1664.56	1080	1702.62	1421	1997.09	ABC superfamily (membrane), spermidine/putrescine transporter (potB) {Salmonella typhimurium LT2 SGSC1412}	tigr|STM1225
STM1226	0.244952	0.00753157	0.280992	0.00358695	0.190279	0.00736501	0.160548	0.00143759	-2.02943	-1.8314	-2.39381	-2.63892	811.333	3312.22	1049	3733.21	706.333	3712.09	781.333	4866.66	ABC superfamily (atp_bind), spermidine/putrescine transporter (potA) {Salmonella typhimurium LT2 SGSC1412}	tigr|STM1226
STM1227	0.574233	0.0151123	0.177352	0.00246566	0.468889	0.0101047	0.118415	0.00135168	-0.800291	-2.49531	-1.09268	-3.07807	1516.67	2641.2	1860	10487.6	1373.33	2928.91	1630	13765.1	putative peptidase T(aminotripeptidase) (pepT) [3.4.11.-] {Salmonella typhimurium LT2 SGSC1412}	tigr|STM1227
STM1228	0.211271	0.00669788	0.27075	0.0015293	0.283289	0.00119213	0.18873	0.000224289	-2.24283	-1.88497	-1.81965	-2.4056	438.75	2076.72	717	2648.2	589.75	2081.8	596.5	3160.6	putative periplasmic protein {Salmonella typhimurium LT2 SGSC1412}	tigr|STM1228
STM1229	0.414045	0.0071704	0.405809	0.0059014	0.705387	0.0290392	0.368638	0.0101513	-1.27214	-1.30113	-0.503513	-1.43972	2280	5506.64	3323.33	8189.4	3830	5429.64	3653.33	9910.35	putative cytoplasmic protein (ycfD) {Salmonella typhimurium LT2 SGSC1412}	tigr|STM1229
STM1230	0.181825	0.0063446	0.445282	0.12459	0.942119	0.785409	0.593291	0.0948149	-2.45938	-1.16721	-0.0860189	-0.753188	1453.75	7995.33	4890	10981.8	7140	7578.66	7107.5	11979.8	sensory kinase protein in two-component regulatory system (phoQ) [2.7.3.-] {Salmonella typhimurium LT2 SGSC1412}	tigr|STM1230
STM1231	0.235086	0.0433007	0.217556	0.110119	0.237338	0.0176736	0.239728	0.0047845	-2.08874	-2.20054	-2.07498	-2.06053	7696.67	32739.8	6190	28452.4	8483.33	35743.7	8130	33913.4	response regulator in two-component regulatory system with (phoP) {Salmonella typhimurium LT2 SGSC1412}	tigr|STM1231
STM1232	0.327911	0.0940546	1.38739	0.224541	1.01739	0.947408	1.2849	0.286488	-1.60862	0.472376	0.0248789	0.361659	765	2332.95	3836.67	2765.38	2753.33	2706.26	3866.67	3009.31	adenylosuccinate lyase (purB) [4.3.2.2] {Salmonella typhimurium LT2 SGSC1412}	tigr|STM1232
STM1233	0.188461	0.0379458	0.510783	0.00633963	1.06569	0.355917	0.387027	0.00300417	-2.40766	-0.969217	0.0917876	-1.36949	598.5	3175.72	3260	6382.36	3450	3237.34	3040	7854.74	membrane associated protein of unknown function (ycfC) {Salmonella typhimurium LT2 SGSC1412}	tigr|STM1233
STM1234	0.158203	0.0204438	0.331599	0.0234352	0.789534	0.333647	0.394431	0.0148962	-2.66015	-1.59249	-0.340927	-1.34216	1213.67	7671.57	5343.33	16113.9	6550	8296.03	7143.33	18110.5	tRNA (5-methylaminomethyl-2-thiouridylate)-methyltransferase (trmU) [2.1.1.61] {Salmonella typhimurium LT2 SGSC1412}	tigr|STM1234
STM1235	0.524629	0.000778613	0.312401	0.000166681	0.527694	0.000526247	0.350733	0.000101952	-0.930632	-1.67853	-0.922227	-1.51156	1767.5	3369.05	1537.5	4921.56	1970	3733.23	1967.5	5609.68	putative MutT-like protein (ymfB) {Salmonella typhimurium LT2 SGSC1412}	tigr|STM1235
STM1236	0.414756	0.00374327	0.278074	0.00177053	0.357106	0.00330732	0.307935	0.000403284	-1.26966	-1.84646	-1.48558	-1.6993	1316.67	3174.56	1088	3912.62	1220	3416.35	1343.33	4362.4	putative periplasmic protein {Salmonella typhimurium LT2 SGSC1412}	tigr|STM1236
STM1237	0.304943	0.025708	0.164995	0.00135688	0.179345	0.00248387	0.151837	7.37772e-05	-1.71339	-2.59951	-2.47919	-2.7194	2075	6804.54	1480	8969.99	1375	7666.81	1755	11558.4	putative ribosomal large subunit pseudouridine synthase (ymfC) {Salmonella typhimurium LT2 SGSC1412}	tigr|STM1237
STM1238	0.548496	0.0692347	0.558524	0.0608083	0.287897	0.0220144	0.886329	0.369516	-0.866446	-0.840309	-1.79637	-0.174085	13066.7	23822.7	5673.33	10157.7	8530	29628.6	10503.3	11850.4	isocitrate dehydrogenase in e14 prophage, specific for (icdA) [1.1.1.42] {Salmonella typhimurium LT2 SGSC1412}	tigr|STM1238
STM1239	0.304705	0.0248835	0.253604	0.00618612	0.130735	0.0199916	0.196637	0.0113228	-1.71452	-1.97935	-2.93529	-2.34639	865	2838.81	412.5	1626.55	296	2264.13	393.667	2001.99	putative cytoplasmic protein {Salmonella typhimurium LT2 SGSC1412}	tigr|STM1239
STM1240	0.0527193	0.0382361	0.120521	0.000898112	0.037489	0.0468446	0.116483	0.0818079	-4.24553	-3.05265	-4.73739	-3.10181	294.667	5589.35	167.5	1389.8	192	5121.5	270	2317.94	putative envelope lipoprotein (envF) {Salmonella typhimurium LT2 SGSC1412}	tigr|STM1240
STM1241	0.0583467	0.0538202	0.116958	0.000119379	0.0778573	0.0982979	0.0784785	0.000625245	-4.0992	-3.09593	-3.68302	-3.67156	2166.67	37134.3	3323.33	28414.6	2990	38403.6	2910	37080.2	Macrophage survival gene reduced mouse virulence (msgA) {Salmonella typhimurium LT2 SGSC1412}	tigr|STM1241
STM1242	0.0611433	0.0152267	0.214256	0.0230644	0.143272	0.00565331	0.114629	0.00503883	-4.03166	-2.22259	-2.80318	-3.12496	562.75	9203.78	1809	8443.16	1330	9283.07	1016	8863.38	putative envelope protein (envE) {Salmonella typhimurium LT2 SGSC1412}	tigr|STM1242
STM1243	0.237878	0.0468423	0.1865	0.00783922	1.42919	0.0416664	0.138656	0.0132513	-2.07171	-2.42275	0.515194	-2.85042	1382.67	5812.51	7926.67	42502.2	8140	5695.55	5830	42046.5	homology with cold shock proteins {Salmonella typhimurium LT2 SGSC1412}	tigr|STM1243
STM1244	0.337108	0.101896	0.434061	no replicates	0.133916	0.0163977	0.228456	0.0633679	-1.56872	-1.20403	-2.9006	-2.13001	1024.75	3039.83	1520	3501.81	388	2897.35	631.25	2763.11	PhoP regulated (pagD) {Salmonella typhimurium LT2 SGSC1412}	tigr|STM1244
STM1246	0.806326	0.0873123	1.34985	0.00782324	0.424789	0.00143586	0.635806	0.000246371	-0.310564	0.432796	-1.23518	-0.653342	12700	15750.4	12125	8982.5	7602.5	17897.1	6680	10506.4	PhoP regulated: reduced macrophage survival (pagC) {Salmonella typhimurium LT2 SGSC1412}	tigr|STM1246
STM1249	1.5057	0.0918144	0.430794	0.0300617	0.249593	0.0186855	0.290252	0.0116582	0.590433	-1.21493	-2.00235	-1.78462	34633.3	23001.5	10896.7	25294.4	8266.67	33120.6	9590	33040.3	putative periplasmic protein {Salmonella typhimurium LT2 SGSC1412}	tigr|STM1249
STM1250	0.294073	0.00344583	0.536466	no replicates	0.23917	0.0070453	0.447396	0.0114782	-1.76575	-0.898441	-2.06389	-1.16038	657.333	2235.27	207	385.858	312.333	1305.91	201.667	450.757	putative cytoplasmic protein {Salmonella typhimurium LT2 SGSC1412}	tigr|STM1250
STM1251	0.170522	0.00682166	0.283557	0.000265637	0.189132	0.0148357	0.332764	0.00394849	-2.55197	-1.81829	-2.40253	-1.58743	1260.25	7390.56	1163	4101.47	1610	8512.56	1555	4672.98	putative molecular chaperone (small heat shock protein) {Salmonella typhimurium LT2 SGSC1412}	tigr|STM1251
STM1252	0.232458	0.0119185	0.270924	0.00509932	0.165761	0.0102327	0.249548	0.00122158	-2.10496	-1.88404	-2.59282	-2.00261	748.333	3219.21	481.667	1777.87	548.333	3307.98	532.667	2134.52	putative cytoplasmic protein {Salmonella typhimurium LT2 SGSC1412}	tigr|STM1252
STM1253	0.161945	0.0127589	0.744536	0.0739069	0.205288	0.00783033	0.314884	0.0181183	-2.62643	-0.425586	-2.28428	-1.66711	589	3637.04	1197.67	1608.61	797.333	3883.97	590.333	1874.76	putative inner membrane protein {Salmonella typhimurium LT2 SGSC1412}	tigr|STM1253
STM1254	0.0124701	0.0505611	0.0859966	0.000403418	0.0243139	0.0506826	0.090402	0.000645547	-6.32538	-3.53958	-5.36208	-3.4675	487.667	39106.7	471	5476.96	889	36563.5	630.333	6972.56	putative outer membrane lipoprotein {Salmonella typhimurium LT2 SGSC1412}	tigr|STM1254
STM1255	0.204352	0.00153398	0.332665	0.00160097	0.19857	0.00249894	0.252424	0.00333541	-2.29087	-1.58786	-2.33228	-1.98608	356.5	1744.54	255.25	767.288	313	1576.27	256	1014.16	putative ABC transporter periplasmic binding protein {Salmonella typhimurium LT2 SGSC1412}	tigr|STM1255
STM1256	0.0953029	0.00966706			0.115903	0.00789636	0.225786	0.00738202	-3.39134		-3.10901	-2.14697	183.75	1928.06	125.25	768.139	213.75	1844.22	191.333	847.409	putative ABC transporter {Salmonella typhimurium LT2 SGSC1412}	tigr|STM1256
STM1257	0.125573	0.0142449	0.328543	0.00636629	0.165764	0.0113762	0.28362	0.0180243	-2.99341	-1.60584	-2.5928	-1.81797	332.667	2649.2	297.667	906.02	411	2479.43	334.667	1179.98	putative ABC transporter {Salmonella typhimurium LT2 SGSC1412}	tigr|STM1257
STM1258	0.141492	0.0213492			0.20534	0.0125642	0.322942	0.107605	-2.82121		-2.28391	-1.63065	137.9	974.612	75.3	364.479	205	998.342	173	535.699	putative ATPase component of ABC-type transport system {Salmonella typhimurium LT2 SGSC1412}	tigr|STM1258
STM1259	0.152918	0.0165927	0.310723	0.008718	0.266527	0.00655697	0.360151	0.0037719	-2.70917	-1.6863	-1.90765	-1.47332	233.667	1528.05	212	682.279	384.333	1442	295	819.1	putative ATPase component of ABC-type transport system {Salmonella typhimurium LT2 SGSC1412}	tigr|STM1259
STM1260	0.54731	0.170959	0.388115	0.0771019	0.367914	0.0418702	0.544443	0.0670145	-0.869571	-1.36545	-1.44256	-0.877148	885	1617	435.5	1122.09	526.333	1430.59	668	1226.94	putative inner membrane protein {Salmonella typhimurium LT2 SGSC1412}	tigr|STM1260
STM1261	0.356807	0.0230833	0.275618	0.0418044	0.15297	0.011911	0.468251	0.0804563	-1.48678	-1.85926	-2.70868	-1.09465	1254.33	3515.44	323.667	1174.33	660.333	4316.74	643	1373.2	putative cytoplasmic protein {Salmonella typhimurium LT2 SGSC1412}	tigr|STM1261
STM1263	0.161541	0.0146264			0.0348057	0.0413738	0.102216	0.00053264	-2.63002		-4.84453	-3.29031	1113.33	6891.94	105.5	1967.64	287.667	8264.94	258	2524.08	putative periplasmic protein {Salmonella typhimurium LT2 SGSC1412}	tigr|STM1263
STM1264	0.637206	0.00719879	0.456545	0.0073729	0.465184	0.00288579	0.473334	0.000758058	-0.650169	-1.13117	-1.10413	-1.07907	2163.33	3395.03	1626.67	3562.99	1700	3654.46	1906.67	4028.16	Aminoglycoside adenyltransferase (aadA) {Salmonella typhimurium LT2 SGSC1412}	tigr|STM1264
STM1265	0.262756	0.00990575			0.269693	0.0115099	0.601284	0.0250278	-1.92821		-1.89061	-0.733881	202.333	770.044	91.5	249.78	172.333	638.999	213	354.242	putative response regulators consisting of a CheY-like {Salmonella typhimurium LT2 SGSC1412}	tigr|STM1265
STM1266	0.589356	0.00408651	0.872241	0.17951	1.84015	0.00120772	0.920518	0.451244	-0.762789	-0.197202	0.879826	-0.119483	2930	4971.53	8804	10093.5	9230	5015.89	10456	11358.8	putative transcriptional regulator {Salmonella typhimurium LT2 SGSC1412}	tigr|STM1266
STM1267	0.22245	0.0160541	0.258192	0.0360122	0.130784	0.0196952	0.195881	0.0050023	-2.16845	-1.95348	-2.93474	-2.35195	666.333	2995.43	262.667	1017.33	340	2599.71	280.333	1431.14	putative cytoplasmic protein {Salmonella typhimurium LT2 SGSC1412}	tigr|STM1267
STM1268	0.701316	0.0173428			0.203701	0.0107044	0.219777	0.00996656	-0.511863		-2.29547	-2.18589	916	1306.12	85.3667	601.964	198	972.011	147.5	671.135	putative cytoplasmic protein {Salmonella typhimurium LT2 SGSC1412}	tigr|STM1268
STM1269	0.233744	0.00838279	1.66642	0.0181053	0.524146	0.00598703	0.381178	0.00461803	-2.097	0.736754	-0.931959	-1.39146	306.667	1311.98	2046.67	1228.18	640.333	1221.67	517.667	1358.07	putative chorismate mutase {Salmonella typhimurium LT2 SGSC1412}	tigr|STM1269
STM1270	0.268217	0.0119098	0.800168	0.0544126	0.879378	0.188839	0.736394	0.0651973	-1.89853	-0.321626	-0.185445	-0.441451	2006.67	7481.49	7987.5	9982.28	7020	7982.92	7900	10728	paral putative transport protein (yeaS) {Salmonella typhimurium LT2 SGSC1412}	tigr|STM1270
STM1271	0.113377	0.00704599	0.353769	0.0120038	0.395123	0.000660628	0.34937	0.000622742	-3.1408	-1.49912	-1.33963	-1.51717	209.25	1845.61	636.333	1798.72	771.75	1953.19	748.667	2142.91	putative cytoplasmic protein (yeaR) {Salmonella typhimurium LT2 SGSC1412}	tigr|STM1271
STM1272	0.295846	0.000942669	0.344119	0.000773281	0.54748	0.000700299	0.390939	0.00118983	-1.75708	-1.53902	-0.869122	-1.35498	850.75	2875.65	1020.25	2964.81	1632.5	2981.84	1345	3440.43	putative cytoplasmic protein (yoaG) {Salmonella typhimurium LT2 SGSC1412}	tigr|STM1272
STM1273	0.0731103	0.0880761	0.116771	0.0342803	0.0419308	0.0400464	0.0971606	0.00288212	-3.77378	-3.09825	-4.57585	-3.36348	460	6291.87	184.5	1580.02	274.667	6550.48	207.667	2137.35	putative nitric oxide reductase {Salmonella typhimurium LT2 SGSC1412}	tigr|STM1273
STM1274	0.43434	0.000906415	0.287162	0.000292068	0.348741	0.000920325	0.533091	6.1154e-05	-1.2031	-1.80006	-1.51977	-0.907546	3085	7102.73	1317.5	4588	2630	7541.42	2955	5543.14	putative inner membrane protein (yeaQ) {Salmonella typhimurium LT2 SGSC1412}	tigr|STM1274
STM1275	0.448887	0.00393761	0.355918	0.00324265	0.287324	0.00485928	0.558705	0.00952581	-1.15557	-1.49038	-1.79925	-0.839841	2583.33	5754.97	1123.33	3156.16	1776.67	6183.49	2173.33	3889.95	putative hemolysin (yaoF) {Salmonella typhimurium LT2 SGSC1412}	tigr|STM1275
STM1276	0.434971	0.00885154	0.335943	0.00421258	0.263655	0.00688246	0.486437	0.0124461	-1.20101	-1.57371	-1.92328	-1.03967	4996.67	11487.3	2483.33	7392.13	3360	12743.9	4346.67	8935.72	putative periplasmic protein {Salmonella typhimurium LT2 SGSC1412}	tigr|STM1276
STM1277	0.358018	0.00493711	0.474616	0.000324348	0.289469	0.00442707	0.419456	0.00189115	-1.48189	-1.07517	-1.78852	-1.25341	1416.67	3956.97	1290	2717.99	1296.67	4479.46	1470	3504.54	putative cytoplasmic protein (yeaO) {Salmonella typhimurium LT2 SGSC1412}	tigr|STM1277
STM1278	0.141905	0.00568897			0.202069	0.00311355	0.187288	0.00942012	-2.817		-2.30708	-2.41667	139.5	983.049	58.325	581.013	182.25	901.918	147.667	788.445	putative MFS family transport protein (amino acid/amine (yeaN) {Salmonella typhimurium LT2 SGSC1412}	tigr|STM1278
STM1279	0.236311	0.00618908	0.316053	0.0103679	0.147877	0.0114307	0.292848	0.00273453	-2.08124	-1.66176	-2.75754	-1.77177	730.667	3091.97	483.667	1530.33	495.333	3349.64	591.667	2020.39	putative regulator (AraC/XylS family) (yeaM) {Salmonella typhimurium LT2 SGSC1412}	tigr|STM1279
STM1280	0.135988	0.0156218	0.490291	0.00583317	0.514463	0.00282212	0.571311	0.00836669	-2.87845	-1.02829	-0.958861	-0.807652	262.667	1931.55	995	2029.41	1116.67	2170.55	1270	2222.96	putative inner membrane protein (yeaL) {Salmonella typhimurium LT2 SGSC1412}	tigr|STM1280
STM1281	0.193975	0.00634385	0.608231	0.0466128	0.242582	0.00598448	0.53661	0.0199636	-2.36605	-0.717308	-2.04345	-0.898055	482.333	2486.57	576.333	947.556	515.333	2124.37	567	1056.63	putative inner membrane protein {Salmonella typhimurium LT2 SGSC1412}	tigr|STM1281
STM1282	0.368194	0.0192537	0.490776	0.00020736	0.209773	0.0072882	0.570506	0.108731	-1.44146	-1.02686	-2.2531	-0.809687	2066.67	5612.99	1490	3036.01	1440	6864.58	1746.67	3061.61	putative cytoplasmic protein (yeaK) {Salmonella typhimurium LT2 SGSC1412}	tigr|STM1282
STM1283	0.239136	0.00745968	0.237208	0.00139451	0.147638	0.011914	0.24139	0.0012441	-2.0641	-2.07577	-2.75986	-2.05057	719	3006.66	436	1838.05	490.333	3321.18	558	2311.62	putative Methyl-accepting chemotaxis protein Diguanylate cyclase/phosphodiesterase domain (yeaJ) {Salmonella typhimurium LT2 SGSC1412}	tigr|STM1283
STM1284	3.75253	0.000365195	0.790562	0.444925	0.40774	0.0160346	1.20578	0.363007	1.90786	-0.33905	-1.29428	0.269964	24925	6642.19	1643.25	2078.59	3320	8142.44	3475	2881.96	putative cytoplasmic protein (yeaH) {Salmonella typhimurium LT2 SGSC1412}	tigr|STM1284
STM1285	4.20415	0.00646099	0.605802	0.0779939	0.081848	0.0127555	1.31999	0.237287	2.07181	-0.723082	-3.61091	0.400522	33400	7944.53	420.75	694.534	1160.5	14178.7	1276	966.677	putative Ser protein kinase (yeaG) {Salmonella typhimurium LT2 SGSC1412}	tigr|STM1285
STM1286	0.443147	0.0187958	0.332301	9.13866e-05	0.588183	0.00249716	0.299687	4.0701e-05	-1.17414	-1.58944	-0.765663	-1.73847	9343.33	21084	10495	31582.8	13425	22824.5	10960	36571.5	scaffolding protein for murein-synthesizing holoenzyme (mipA) {Salmonella typhimurium LT2 SGSC1412}	tigr|STM1286
STM1287	0.274191	0.0806825	0.349026	0.0830124	0.334033	0.0564515	0.429416	0.0188476	-1.86675	-1.51859	-1.58194	-1.21955	370.5	1351.25	204.5	585.916	263.133	787.747	299.5	697.458	arylsulfatase regulator {Salmonella typhimurium LT2 SGSC1412}	tigr|STM1287
STM1288	0.500367	0.00534388	0.288466	7.64243e-05	0.170996	0.00943707	0.315051	0.00154115	-0.998941	-1.79353	-2.54797	-1.66634	1290	2578.11	306.667	1063.09	485.667	2840.23	459.667	1459.02	putative aldehyde reductase {Salmonella typhimurium LT2 SGSC1412}	tigr|STM1288
STM1289	0.3185	0.00365625	0.936538	0.20378	1.91101	0.000360915	0.601608	0.00962125	-1.65063	-0.094591	0.934333	-0.733105	559.667	1757.2	4430	4730.19	3433.33	1796.61	3255	5410.5	putative enzymes related to aldose 1-epimerase (yeaD) {Salmonella typhimurium LT2 SGSC1412}	tigr|STM1289
STM1290	1.08576	0.540614	0.750406	0.0438642	3.42904	0.00240402	0.511887	0.0375792	0.118712	-0.414257	1.77781	-0.966102	10816.7	9962.25	34033.3	45353.2	30700	8952.93	30033.3	58671.8	glyceraldehyde-3-phosphate dehydrogenase A (gapA) [1.2.1.12] {Salmonella typhimurium LT2 SGSC1412}	tigr|STM1290
STM1291	0.87008	0.0746494	0.500104	0.000152862	0.176559	0.00362861	0.539989	0.000153419	-0.200781	-0.999699	-2.50178	-0.888999	10500	12067.9	2267.5	4534.05	2570	14556	2750	5092.7	putative domain frequently associated with peptide methionine (yeaA) {Salmonella typhimurium LT2 SGSC1412}	tigr|STM1291
STM1292	1.1248	0.330801	0.578628	0.0142017	0.204541	0.0117736	0.650707	0.0507438	0.169667	-0.789292	-2.28954	-0.61992	18833.3	16743.7	3713.33	6417.48	4676.67	22864.2	4636.67	7125.58	putative cytoplasmic protein (yeaC) {Salmonella typhimurium LT2 SGSC1412}	tigr|STM1292
STM1293	0.148959	0.0138253	0.85009	0.296175	0.563686	0.0237476	0.886939	0.51766	-2.74701	-0.234313	-0.827036	-0.173093	354	2376.49	1014.67	1193.6	1460	2590.09	1341.33	1512.32	nicotinamidase/ pyrazinamidase (pncA) [3.5.1.19] {Salmonella typhimurium LT2 SGSC1412}	tigr|STM1293
STM1294	0.486366	0.0032699	0.855274	0.268285	0.659821	0.0181174	0.939694	0.398526	-1.03989	-0.225542	-0.599853	-0.0897364	733.75	1508.64	847	990.326	1035.25	1568.99	1070.75	1139.47	cytoplasmic L-asparaginase I (ansA) [3.5.1.1] {Salmonella typhimurium LT2 SGSC1412}	tigr|STM1294
STM1295	0.389454	0.000709957	0.355939	0.000467616	0.270746	0.00095579	0.407664	0.00013689	-1.36048	-1.4903	-1.88499	-1.29455	1402.5	3601.2	910.333	2557.55	1125	4155.19	1260	3090.78	protease IV, a signal peptide peptidase (sppA) [3.4.21.-] {Salmonella typhimurium LT2 SGSC1412}	tigr|STM1295
STM1296	0.962803	0.766545	0.974347	0.899775	0.664921	0.176846	1.42272	0.0410233	-0.0546876	-0.0374927	-0.588745	0.508647	7296.67	7578.57	4280	4392.69	5763.33	8667.7	6003.33	4219.63	putative oxidoreductase (ydjA) {Salmonella typhimurium LT2 SGSC1412}	tigr|STM1296
STM1297	0.516658	0.236078	0.618943	0.477356	0.356688	0.10883	0.650182	0.429849	-0.95272	-0.692121	-1.48727	-0.621083	5173.33	10013.1	3725	6018.32	3763.33	10550.8	3770	5798.37	selenophosphate synthase (selD) [2.7.9.3] {Salmonella typhimurium LT2 SGSC1412}	tigr|STM1297
STM1298	0.319277	0.0195049	0.831709	0.218136	0.67549	0.0712069	1.0553	0.644791	-1.64712	-0.26585	-0.565993	0.0776513	631.667	1978.43	968.667	1164.67	1410	2087.37	1356.67	1285.58	DNA topoisomerase III (topB) [5.99.1.2] {Salmonella typhimurium LT2 SGSC1412}	tigr|STM1298
STM1299	0.23221	0.00733273	0.604857	0.00522676	0.532805	0.0268408	0.623482	0.0119874	-2.1065	-0.725333	-0.908321	-0.681579	1590	6847.24	5393.33	8916.7	3415	6409.48	6696.67	10740.7	glutamate dehydrogenase, NADP-specific (gdhA) [1.4.1.4] {Salmonella typhimurium LT2 SGSC1412}	tigr|STM1299
STM1300	1.93373	0.0130538	0.187817	0.00146118	0.564288	0.0226091	0.82163	0.100032	0.951389	-2.4126	-0.825498	-0.28344	35200	18203.1	4266.67	22717.1	14933.3	26464.1	19966.7	24301.3	putative periplasmic protein {Salmonella typhimurium LT2 SGSC1412}	tigr|STM1300
STM1301	0.373852	0.00109622	0.958589	0.4459	0.655559	0.00156546	0.690646	0.0059202	-1.41946	-0.0610151	-0.609203	-0.533981	442.5	1183.62	1122.5	1170.99	967.5	1475.84	905.25	1310.73	putative mutator MutT protein {Salmonella typhimurium LT2 SGSC1412}	tigr|STM1301
STM1302	0.490676	0.00916025	0.491514	9.44266e-05	0.244018	0.00213059	0.390579	0.000704821	-1.02716	-1.0247	-2.03494	-1.35632	4500	9171.02	2552.5	5193.14	2195	8995.25	2202.5	5639.07	exonuclease III, may repair singlet oxygen induced (xthA) [3.1.11.2] {Salmonella typhimurium LT2 SGSC1412}	tigr|STM1302
STM1303	0.476984	0.00382541	1.1264	0.0398974	0.16461	0.0105871	1.11948	0.168685	-1.06799	0.171715	-2.60288	0.162832	1283.33	2690.51	791	702.239	463.667	2816.76	835.667	746.476	succinylornithine transaminase, also has acetylornitine transaminase activity (astC) [2.6.1.-] {Salmonella typhimurium LT2 SGSC1412}	tigr|STM1303
STM1304	0.317057	0.00432886	1.66422	0.00514347	0.155971	0.00425104	1.41012	0.0289141	-1.65719	0.734842	-2.68065	0.495818	681.667	2149.98	477.5	286.922	297.25	1905.81	426	302.102	arginine succinyltransferase (astA) [2.3.1.109] {Salmonella typhimurium LT2 SGSC1412}	tigr|STM1304
STM1305	0.422833	0.175611	1.11333	0.869962	0.336178	0.168882	0.851095	0.284919	-1.24184	0.154876	-1.5727	-0.232608	3763.33	8900.29	2826	2538.34	3757.33	11176.6	593	696.75	succinylglutamic semialdehyde dehydrogenase (astD) [1.2.1.-] {Salmonella typhimurium LT2 SGSC1412}	tigr|STM1305
STM1306	0.280092	0.00616209	0.51404	0.137839	0.0449572	0.0161977	0.481196	0.0417342	-1.83603	-0.960047	-4.4753	-1.0553	1446.75	5165.26	196	381.293	269.5	5994.59	235.667	489.752	succinylarginine dihydrolase (astB) {Salmonella typhimurium LT2 SGSC1412}	tigr|STM1306
STM1307	0.318657	0.0419206	0.867692	0.612639	0.116213	0.0251754	0.801108	0.590468	-1.64993	-0.204745	-3.10515	-0.319931	1781.33	5590.13	633.667	730.29	685.667	5900.08	772.667	964.497	succinylglutamate desuccinylase (astE) [3.1.-.-] {Salmonella typhimurium LT2 SGSC1412}	tigr|STM1307
STM1308	0.550724	0.0118782	0.352628	0.0111882	0.273892	0.00737945	0.463444	0.0140194	-0.860598	-1.50378	-1.86832	-1.10953	977.667	1775.24	291.667	827.123	466.667	1703.84	514	1109.09	periplasmic protein related to spheroblast formation (spy) {Salmonella typhimurium LT2 SGSC1412}	tigr|STM1308
STM1309	0.0484151	0.0171893	0.0444723	4.48926e-05	0.0625392	0.0153127	0.0802375	4.31972e-05	-4.3684	-4.49095	-3.9991	-3.63958	827	17081.4	415.75	9348.52	1095	17509	924	11515.8	putative nuclease subunit of the excinuclease complex {Salmonella typhimurium LT2 SGSC1412}	tigr|STM1309
STM1310	1.24222	0.00302805	1.20043	0.0024938	0.77626	0.00871808	0.85042	0.0157566	0.312918	0.26355	-0.365388	-0.233753	4785	3851.98	4155	3461.26	3175	4090.12	3952.5	4647.7	NAD synthetase, prefers NH3 over glutamine (nadE) [6.3.5.1] {Salmonella typhimurium LT2 SGSC1412}	tigr|STM1310
STM1311	1.23009	0.0071607	0.235393	0.000180623	0.11943	0.00512472	0.312462	0.00127217	0.298763	-2.08686	-3.06576	-1.67825	7707.5	6265.81	526	2234.56	941.5	7883.26	834.75	2671.52	transcriptional activator of ntrL gene (osmE) {Salmonella typhimurium LT2 SGSC1412}	tigr|STM1311
STM1312	0.370896	0.010089	0.15963	0.000848726	0.131536	0.0200593	0.186908	0.000413731	-1.43091	-2.6472	-2.92647	-2.4196	5196.67	14011.1	1346.67	8436.19	1993.33	15154.2	1726.67	9238.07	PTS family, sugar specific enzyme IIB for (celA) [2.7.1.69] {Salmonella typhimurium LT2 SGSC1412}	tigr|STM1312
STM1313	0.481485	0.0473937	0.394973	0.0150052	0.238286	0.00694075	0.489259	0.0754484	-1.05444	-1.34018	-2.06923	-1.03133	875	1817.3	265.75	672.832	412	1729.01	407	831.871	PTS family, sugar specific enzyme II for (celB) {Salmonella typhimurium LT2 SGSC1412}	tigr|STM1313
STM1314	0.103363	0.0268283	0.16187	0.000853196	0.0486693	0.0413184	0.167759	0.00201341	-3.27421	-2.62709	-4.36084	-2.57554	1493.33	14447.5	608.333	3758.16	760	15615.6	781	4655.49	PTS family, sugar specific enzyme III for (celC) [2.7.1.69] {Salmonella typhimurium LT2 SGSC1412}	tigr|STM1314
STM1315	0.305057	0.00420606	0.395636	0.0146629	0.189385	0.0042058	0.509823	0.026871	-1.71285	-1.33775	-2.40061	-0.97193	518.75	1700.5	219	553.539	304	1605.2	299.75	587.949	transcriptional repressor of cel operon (AraC/XylS family) (celD) {Salmonella typhimurium LT2 SGSC1412}	tigr|STM1315
STM1316	0.10171	0.0299924	0.166774	no replicates	0.068655	0.0300701	0.25581	0.0175066	-3.29747	-2.58403	-3.86449	-1.96686	524	5151.92	244	1463.06	402.333	5860.22	375	1465.93	phospho-beta-glucosidase (cellobiose-6-phosphate hydrolase) (celF) [3.2.1.86] {Salmonella typhimurium LT2 SGSC1412}	tigr|STM1316
STM1317	0.0398725	0.0174006	0.182094	0.0188644	0.0400518	0.0163775	0.20956	0.00076441	-4.64846	-2.45724	-4.64199	-2.25456	321	8050.66	227.5	1249.35	361.25	9019.58	328.25	1566.38	putative glucosidase (celG) {Salmonella typhimurium LT2 SGSC1412}	tigr|STM1317
STM1318	1.30824	0.273976			0.156772	0.0169477	0.924321	0.777163	0.387624		-2.67326	-0.113534	2943.33	2249.85	113.6	332.928	380	2423.91	346	374.329	catalase hydroperoxidase HPII(III), RpoS dependent (katE) [1.11.1.6] {Salmonella typhimurium LT2 SGSC1412}	tigr|STM1318
STM1319	0.251249	0.00143529	0.202773	0.000101077	0.167014	0.00247775	0.258715	2.4202e-06	-1.99281	-2.30206	-2.58196	-1.95056	1585	6308.48	826.5	4075.98	1132.5	6780.85	1325	5121.46	cell division modulator, affects inhibition after overreplication (cedA) {Salmonella typhimurium LT2 SGSC1412}	tigr|STM1319
STM1320	0.10154	0.00686257	2.80689	0.000227975	0.557846	0.000744507	0.940812	0.31876	-3.29989	1.48897	-0.842062	-0.0880213	452	4451.47	6070	2162.54	2645	4741.45	2215	2354.35	part of a kinase, putative domain shared (ydjN) {Salmonella typhimurium LT2 SGSC1412}	tigr|STM1320
STM1321			0.241933	no replicates	0.1202	0.0204612	0.204785	0.00634891		-2.04732	-3.05649	-2.28782	79.0333	2130.4	196	810.14	245.667	2043.82	196.667	960.358	LexA regulated gene, putative SOS response (ydjM) {Salmonella typhimurium LT2 SGSC1412}	tigr|STM1321
STM1322	0.16345	0.0122832	0.318998	0.00491568	0.192324	0.00785315	0.369916	0.00456448	-2.61308	-1.64838	-2.37839	-1.43473	638.667	3907.4	718	2250.8	829.333	4312.16	859.667	2323.95	putative enzyme (yniC) {Salmonella typhimurium LT2 SGSC1412}	tigr|STM1322
STM1323	0.479662	0.0247109	0.329308	0.00202707	0.250076	0.00662945	0.420898	8.70499e-05	-1.05991	-1.60249	-1.99956	-1.24846	2336.67	4871.48	948	2878.77	1420	5678.27	1430	3397.5	putative regulator (yniB) {Salmonella typhimurium LT2 SGSC1412}	tigr|STM1323
STM1324	1.00073	0.992254	0.549088	0.0162283	0.21894	0.00287248	0.856684	0.275664	0.00105754	-0.86489	-2.19139	-0.223165	1672.5	1671.27	206.333	375.774	363.25	1659.13	327	381.704	putative cytoplasmic protein {Salmonella typhimurium LT2 SGSC1412}	tigr|STM1324
STM1325	0.693271	0.0119151	0.627628	0.0532543	0.316122	0.00367561	0.613566	0.00343049	-0.528508	-0.672019	-1.66145	-0.704711	2120	3057.97	942.667	1501.95	1083.33	3426.95	1120	1825.4	putative cytoplasmic protein (ydiZ) {Salmonella typhimurium LT2 SGSC1412}	tigr|STM1325
STM1326	0.597902	0.00360719	0.502914	0.000183363	0.256878	0.00162231	0.453336	0.000611009	-0.74202	-0.991616	-1.96085	-1.14135	6622.5	11076.2	3082.5	6129.28	3212.5	12506	3380	7455.84	6-phosphofructokinase II (pfkB) [2.7.1.11] {Salmonella typhimurium LT2 SGSC1412}	tigr|STM1326
STM1327	0.207825	0.00766071	0.31242	0.00509609	0.303176	0.0036015	0.27834	0.00240357	-2.26656	-1.67844	-1.72177	-1.84508	643.667	3097.16	1087	3479.3	993.333	3276.43	1093.33	3928.05	putative salt-induced outer membrane protein (ydiY) {Salmonella typhimurium LT2 SGSC1412}	tigr|STM1327
STM1328	0.262495	0.0147174	1.18683	0.506859	0.370899	0.021646	0.515704	0.0724781	-1.92964	0.247116	-1.4309	-0.955384	284.667	1084.47	461.667	388.991	413.333	1114.41	282.333	547.471	putative outer membrane protein {Salmonella typhimurium LT2 SGSC1412}	tigr|STM1328
STM1329					0.101592	0.296923					-3.29914		76.875	706.491	64.05	377.233	53.1	522.679	40.775	489.986	putative inner membrane protein {Salmonella typhimurium LT2 SGSC1412}	tigr|STM1329
STM1330	0.1812	0.00172605	0.478221	0.00193679	0.206185	0.00738127	0.307916	0.000110802	-2.46434	-1.06425	-2.27799	-1.69939	473.75	2614.51	699.25	1462.19	512	2483.21	516.75	1678.22	putative DNA/RNA non-specific endonuclease {Salmonella typhimurium LT2 SGSC1412}	tigr|STM1330
STM1331	0.168435	0.0130408	0.214646	0.0105565	0.27645	0.00643555	0.165742	0.0303173	-2.56973	-2.21997	-1.85491	-2.59299	189.333	1124.07	213.667	995.437	300.333	1086.39	221	1333.4	putative inner membrane protein {Salmonella typhimurium LT2 SGSC1412}	tigr|STM1331
STM1332	1.06232	0.595592	0.929525	0.5682	2.72224	0.00164922	1.31513	0.110027	0.0872194	-0.105435	1.44479	0.395208	640	602.455	1290	1387.81	1810	664.894	2030	1543.57	O-antigen polymerase (rfc) {Salmonella typhimurium LT2 SGSC1412}	tigr|STM1332
STM1333	0.682862	0.327216	0.812424	0.434605	0.753757	0.442116	0.95418	0.901621	-0.550333	-0.299696	-0.40783	-0.0676673	5783.33	8469.25	5842.5	7191.44	6517.5	8646.69	9076.67	9512.53	threonine tRNA synthetase (thrS) [6.1.1.3] {Salmonella typhimurium LT2 SGSC1412}	tigr|STM1333
STM1334	0.593661	0.248597	0.435632	0.178018	0.672203	0.227318	0.355279	0.143997	-0.752289	-1.19882	-0.573031	-1.49298	43300	72937.2	39500	90672.9	37900	56381.8	43050	121172	protein chain initiation factor IF-3 (infC) {Salmonella typhimurium LT2 SGSC1412}	tigr|STM1334
STM1335	0.240176	0.0884455	0.534845	0.0103698	0.578873	0.0186223	0.524829	0.00095737	-2.05784	-0.902806	-0.788682	-0.930079	17333.3	72169.4	36866.7	68929.6	49900	86202	41533.3	79136.8	50S ribosomal subunit protein L35 (rpmI) {Salmonella typhimurium LT2 SGSC1412}	tigr|STM1335
STM1336	0.105476	0.055548	0.50375	0.00522556	0.702219	0.029175	0.448121	0.0173435	-3.24501	-0.98922	-0.510007	-1.15804	12975	123014	50200	99652.6	90000	128165	64266.7	143414	50S ribosomal subunit protein L20 (rplT) {Salmonella typhimurium LT2 SGSC1412}	tigr|STM1336
STM1337	0.219559	0.00806972	0.527221	0.000128189	0.173966	0.00964382	0.465687	0.00806501	-2.18732	-0.923521	-2.52313	-1.10257	1470	6695.23	1216.67	2307.7	1260	7242.81	1236.67	2655.57	phenylalanine tRNA synthetase, alpha-subunit (pheS) [6.1.1.20] {Salmonella typhimurium LT2 SGSC1412}	tigr|STM1337
STM1338	0.38231	0.00893778	0.612809	0.28837	0.343205	0.00994154	0.52958	0.181589	-1.38718	-0.706491	-1.54286	-0.91708	2863.33	7489.56	2120	3459.48	2450	7138.59	2715	5126.71	phenylalanine tRNA synthetase, beta-subunit (pheT) [6.1.1.20] {Salmonella typhimurium LT2 SGSC1412}	tigr|STM1338
STM1339	0.563512	0.0179557	0.425126	7.9434e-06	0.288651	0.0114027	0.470543	0.000289771	-0.82748	-1.23404	-1.7926	-1.0876	14525	25775.8	6742.5	15860	9773.33	33858.7	8385	17819.9	integration host factor (IHF), alpha subunit (himA) {Salmonella typhimurium LT2 SGSC1412}	tigr|STM1339
STM1340	0.282055	0.0494493	0.435832	0.0531641	0.290149	0.00700672	0.332351	0.0123576	-1.82595	-1.19816	-1.78514	-1.58922	705.5	2501.29	785	1801.15	769	2650.37	748	2250.63	ABC superfamily (membrane), vitamin B12 transport protein (btuC) {Salmonella typhimurium LT2 SGSC1412}	tigr|STM1340
STM1341	0.650778	0.00147192	0.674066	0.0254437	0.272101	0.000747291	0.652959	0.00296332	-0.619763	-0.569038	-1.87779	-0.614937	1520	2335.67	591.5	877.51	766.25	2816.05	624.25	956.033	ABC superfamily (binding protein), vitamin B12 transport (btuE) {Salmonella typhimurium LT2 SGSC1412}	tigr|STM1341
STM1342	0.315242	0.00402078	0.583406	0.0105898	0.209994	0.0062182	0.473683	0.00307909	-1.66547	-0.777427	-2.25158	-1.07801	913.333	2897.25	518.333	888.46	609.333	2901.67	486	1026	ABC superfamily (binding protein), vitamin B12 transport (btuD) {Salmonella typhimurium LT2 SGSC1412}	tigr|STM1342
STM1343	0.32414	0.00536893	0.416552	0.0045473	0.157082	0.0131791	0.293806	0.0012928	-1.62531	-1.26343	-2.67041	-1.76707	2416.67	7455.63	1350	3240.89	1330	8466.91	1186.67	4038.95	lipoprotein (nlpC) {Salmonella typhimurium LT2 SGSC1412}	tigr|STM1343
STM1344	0.231292	0.00269639	0.578915	0.0216508	0.227116	0.00186008	0.389729	0.00419557	-2.11221	-0.788576	-2.1385	-1.35946	916.5	3962.52	1262.25	2180.37	910.75	4010.07	1115.25	2861.6	putative Diguanylate cyclase/phosphodiesterase domain 1 (ydiV) {Salmonella typhimurium LT2 SGSC1412}	tigr|STM1344
STM1345	2.04009	5.30395e-06	0.920186	0.204502	1.48179	0.00200057	1.83237	0.000711543	1.02863	-0.120002	0.56734	0.87371	4195	2056.28	1145	1244.31	3590	2422.75	2825	1541.72	putative cytoplasmic protein (ydiU) {Salmonella typhimurium LT2 SGSC1412}	tigr|STM1345
STM1346	0.863211	0.213742	0.582445	0.00198838	0.592048	0.0434195	0.475093	0.00403159	-0.212215	-0.779806	-0.756215	-1.07372	17100	19809.8	12033.3	20660	14250	24069	11600	24416.3	putative cytoplasmic protein (ydiE) {Salmonella typhimurium LT2 SGSC1412}	tigr|STM1346
STM1347	0.058535	0.0155951	1.15891	0.0677982	0.200642	0.00263186	1.04816	0.171605	-4.09456	0.212765	-2.31731	0.0678544	935.5	15981.9	4480	3865.71	3132.5	15612.4	4367.5	4166.84	3-deoxy-D-arabinoheptulosonate-7-phosphate synthase (DAHP synthetase), tryptophan repressible (aroH) [4.1.2.15] {Salmonella typhimurium LT2 SGSC1412}	tigr|STM1347
STM1348	2.37846	0.000170467	0.95467	0.675836	0.555723	0.00312605	1.27601	0.0597033	1.25003	-0.0669265	-0.847563	0.351639	4047.5	1701.73	1068	1118.71	1065.75	1917.77	1645	1289.18	putative inner membrane protein (ydiA) {Salmonella typhimurium LT2 SGSC1412}	tigr|STM1348
STM1349	1.28654	0.0529701	0.988912	0.931418	0.231413	0.0400045	0.795179	0.23967	0.363498	-0.0160865	-2.11146	-0.330649	9436.67	7334.91	3890	3933.62	1825	7886.35	3666.67	4611.12	phosphoenolpyruvate synthase (pps) [2.7.9.2] {Salmonella typhimurium LT2 SGSC1412}	tigr|STM1349
STM1350	0.794362	0.302825	0.796755	0.526361	0.922617	0.733485	0.848052	0.594241	-0.332132	-0.327793	-0.116196	-0.237776	604.333	760.778	419.333	526.302	611.667	662.969	593.667	700.036	Homolog of a plant pathogenicity factor (ydiD) {Salmonella typhimurium LT2 SGSC1412}	tigr|STM1350
STM1351	0.291978	0.00499815	0.547135	0.00203452	0.175064	0.00220961	0.756953	0.0132874	-1.77607	-0.87003	-2.51405	-0.401725	1020.25	3494.27	461.5	843.484	798.5	4561.19	776.75	1026.15	putative ferredoxin (ydiT) {Salmonella typhimurium LT2 SGSC1412}	tigr|STM1351
STM1352	0.256849	0.0021704	0.965836	0.747843	0.563903	0.00126713	1.35253	0.0103475	-1.96101	-0.0501492	-0.826482	0.435662	210.75	820.522	326.25	337.79	485.25	860.521	520	384.464	flavoprotein (ydiS) [1.5.5.-] {Salmonella typhimurium LT2 SGSC1412}	tigr|STM1352
STM1353	0.213864	0.0530636	0.956078	0.875639	1.65217	0.115183	1.24664	0.491312	-2.22523	-0.0647991	0.72436	0.318043	166.5	778.53	671.333	702.174	1077.67	652.275	983.333	788.788	putative electron transfer flavoprotein (ydiR) {Salmonella typhimurium LT2 SGSC1412}	tigr|STM1353
STM1354	0.525158	0.253753							-0.929177				98.9	188.324	35.7	73.6121	46.275	156.127	39.425	101.068	putative electron transfer flavoprotein (ydiQ) {Salmonella typhimurium LT2 SGSC1412}	tigr|STM1354
STM1355	0.763842	0.631209	0.493148	no replicates	0.399788	0.120708	0.737186	no replicates	-0.388654	-1.01991	-1.32269	-0.439899	511	668.986	213	431.919	229.667	574.472	382	518.187	putative transcription regulator, AraC family (ydiP) {Salmonella typhimurium LT2 SGSC1412}	tigr|STM1355
STM1356	0.76734	0.240798	0.561985	0.227902	0.343093	0.0471551	0.72322	0.532396	-0.382061	-0.831396	-1.54333	-0.467494	1187	1546.9	340.667	606.185	495.333	1443.73	534	738.365	putative acyl-CoA dehydrogenase (ydiO) {Salmonella typhimurium LT2 SGSC1412}	tigr|STM1356
STM1357	0.268736	0.019974			0.26825	0.00877691	0.496036	0.112189	-1.89574		-1.89835	-1.01148	143.667	534.602	60.25	149.468	105.775	394.315	151	304.413	putative acetyl-CoA:acetoacetyl-CoA transferase beta subunit (ydiF) {Salmonella typhimurium LT2 SGSC1412}	tigr|STM1357
STM1358	0.401053	0.0401337	0.712313	0.445837	0.338787	0.029859	0.642928	0.303555	-1.31814	-0.489416	-1.56155	-0.637272	1295	3229	1269	1781.52	1198.67	3538.11	1285	1998.67	3-dehydroquinate dehydratase (aroD) [4.2.1.10] {Salmonella typhimurium LT2 SGSC1412}	tigr|STM1358
STM1359	0.205135	0.0268365	0.473859	no replicates	0.162064	0.0128685	0.334253	no replicates	-2.28536	-1.07747	-2.62536	-1.58099	264	1286.96	562	1186.01	209	1289.61	464	1388.17	putative shikimate 5-dehydrogenase (ydiB) {Salmonella typhimurium LT2 SGSC1412}	tigr|STM1359
STM1360	0.654808	0.286496							-0.610857				125	190.896	35.7	85.1231	39.5333	189.856	28.4	102.218	putative MFS family transport protein (ydiN) {Salmonella typhimurium LT2 SGSC1412}	tigr|STM1360
STM1361	0.390439	0.0512911	0.532788	no replicates	0.324977	0.0325295	0.608764	no replicates	-1.35683	-0.908366	-1.62159	-0.716046	262.667	672.748	182	341.599	174	535.423	237	389.314	putative MFS family transport protein (ydiM) {Salmonella typhimurium LT2 SGSC1412}	tigr|STM1361
STM1362	0.247676	0.00672408	0.307925	no replicates	0.159721	0.0105675	0.162959	no replicates	-2.01347	-1.69935	-2.64637	-2.61742	177.25	715.653	185	600.796	82.4	515.899	117	717.973	putative cytoplasmic protein (ydiL) {Salmonella typhimurium LT2 SGSC1412}	tigr|STM1362
STM1364	0.406263	0.00707597	0.296991	0.0127847	0.15484	0.0397169	0.266211	0.00263356	-1.29952	-1.75151	-2.69115	-1.90936	1263.33	3109.65	359.333	1209.91	587.5	3794.23	425	1596.48	putative permease (ydiK) {Salmonella typhimurium LT2 SGSC1412}	tigr|STM1364
STM1365	0.468225	0.0732975	1.90696	0.0765437	1.25163	0.32778	1.6405	0.0889506	-1.09473	0.931277	0.323803	0.714132	427	911.955	1746.67	915.942	1239	989.913	1500	914.358	paral putative oxidase (ydiJ) {Salmonella typhimurium LT2 SGSC1412}	tigr|STM1365
STM1366	0.366414	0.00510543	2.07144	0.00818236	1.42748	0.001518	1.22843	0.0293897	-1.44845	1.05063	0.513468	0.296813	1003.67	2739.16	5616.67	2711.48	4163.33	2916.57	4080	3321.32	putative protein PaaI, possibly involved in aromatic {Salmonella typhimurium LT2 SGSC1412}	tigr|STM1366
STM1367	0.559946	0.0209708	1.30095	0.0891534	5.061	0.000360141	0.971935	0.373718	-0.83664	0.379564	2.33942	-0.041068	9956.67	17781.5	98350	75598.7	81650	16133.2	96466.7	99252.2	putative cytoplasmic protein (ydiH) {Salmonella typhimurium LT2 SGSC1412}	tigr|STM1367
STM1368	0.430671	0.192258	0.73874	0.418722	0.600963	0.182041	0.692736	0.275018	-1.21534	-0.436861	-0.734652	-0.529621	522.5	1213.22	450	609.145	532.333	885.8	500	721.775	putative Na+-dicarboxylate symporter {Salmonella typhimurium LT2 SGSC1412}	tigr|STM1368
STM1369	0.95211	0.480889	0.553295	0.00650792	0.295075	0.00517662	0.589865	0.0163812	-0.0707991	-0.85388	-1.76085	-0.761544	1420	1491.42	277.667	501.842	469	1589.43	368	623.872	putative HesB-like domain (sufA) {Salmonella typhimurium LT2 SGSC1412}	tigr|STM1369
STM1370	1.35704	0.00880389	0.419969	0.0283431	0.321726	0.00138221	0.47007	0.00306479	0.440459	-1.25164	-1.6361	-1.08905	1967.5	1449.85	213.333	507.973	444.75	1382.39	273.75	582.36	putative ABC transporter (sufB) {Salmonella typhimurium LT2 SGSC1412}	tigr|STM1370
STM1371	1.24659	0.0400484	0.635634	0.013605	0.471473	0.000996914	0.718926	0.051778	0.31799	-0.653733	-1.08475	-0.476085	1782.5	1429.9	287	451.518	643.5	1364.87	366.75	510.136	putative ABC superfamily (atp_bind) transport protein (sufC) {Salmonella typhimurium LT2 SGSC1412}	tigr|STM1371
STM1372	1.17786	0.270216	0.871883	0.710125	0.712877	0.0247386	0.87852	0.128994	0.236171	-0.197794	-0.488275	-0.186853	1793.33	1522.53	508	582.647	1072.33	1504.23	806.333	917.831	required for stability of iron-sulfur component of (sufD) {Salmonella typhimurium LT2 SGSC1412}	tigr|STM1372
STM1373	1.37593	0.0099895	0.842465	0.036712	0.832294	0.0224347	1.12891	0.341028	0.46041	-0.247312	-0.264834	0.174932	2975	2162.17	788	935.351	1900	2282.85	1179.5	1044.81	selenocysteine lyase (sufS) {Salmonella typhimurium LT2 SGSC1412}	tigr|STM1373
STM1374	1.2591	0.0489548	0.870151	0.0866293	0.818233	0.0289917	1.03744	0.728836	0.33239	-0.200661	-0.289417	0.0530247	2513.33	1996.14	879.667	1010.94	1830	2236.53	1415	1363.94	putative SufE protein probably involved in Fe-S (ynhA) {Salmonella typhimurium LT2 SGSC1412}	tigr|STM1374
STM1375	1.0208	0.698315	0.738034	0.130164	0.386252	0.000425232	0.987935	0.515082	0.0296959	-0.438241	-1.37239	-0.0175124	2375	2326.61	392.5	531.818	959.75	2484.78	622.75	630.355	putative LysM domain (ynhG) {Salmonella typhimurium LT2 SGSC1412}	tigr|STM1375
STM1376	0.392497	0.00889337	0.155671	no replicates	0.194258	0.0118481	0.096631	0.0144049	-1.34925	-2.68342	-2.36395	-3.37137	483	1230.58	180	1156.28	195.333	1005.53	160.5	1660.96	putative methyl-accepting chemotaxis protein (lppB) {Salmonella typhimurium LT2 SGSC1412}	tigr|STM1376
STM1377	4.84994	4.02964e-05			2.89812	0.022509	0.986334	0.767921	2.27797		1.53512	-0.019852	308000	63505.9	87625	144252	283000	97649.5	194000	196688	murein lipoprotein, links outer and inner membranes (lpp) {Salmonella typhimurium LT2 SGSC1412}	tigr|STM1377
STM1378	0.997452	0.993689	0.7426	0.506274	1.2553	0.543676	0.590078	0.188222	-0.00368091	-0.429344	0.328029	-0.761022	2266.67	2272.46	2882	3880.96	3366.67	2681.97	2666.67	4519.18	pyruvate kinase I (formerly F), fructose stimulated (pykF) [2.7.1.40] {Salmonella typhimurium LT2 SGSC1412}	tigr|STM1378
STM1379	0.561927	0.0196494	0.836127	no replicates	0.338556	0.00934173	0.66979	0.448833	-0.831546	-0.258205	-1.56253	-0.578219	553.667	985.301	321	383.913	276.667	817.196	257	383.702	putative amino acid permease (orf48) {Salmonella typhimurium LT2 SGSC1412}	tigr|STM1379
STM1380	0.458883	0.0392843			0.263946	0.0215603	0.386029	no replicates	-1.1238		-1.92169	-1.37322	347.333	756.91	79.7333	221.517	156.267	592.041	123	318.629	putative hydrolase or acyltransferase (orf32) {Salmonella typhimurium LT2 SGSC1412}	tigr|STM1380
STM1381	0.775263	0.0344053	0.600989	0.0159144	0.0585922	0.0145871	0.431316	0.00693135	-0.367243	-0.734589	-4.09315	-1.21318	2945	3798.71	253	420.973	230.5	3933.97	226.25	524.557	putative cytoplasmic protein (orf245) {Salmonella typhimurium LT2 SGSC1412}	tigr|STM1381
STM1382	0.971356	0.857705			0.266439	0.0125693	0.831981	no replicates	-0.0419275		-1.90812	-0.265378	574.8	591.75	48.06	95.1711	113.675	426.646	196	235.582	putative regulatory protein, deoR family (orf408) {Salmonella typhimurium LT2 SGSC1412}	tigr|STM1382
STM1383	0.462115	0.0311131			0.601695	0.0819548	0.853725	0.676415	-1.11368		-0.732895	-0.228157	137	296.463	70.0667	86.3234	112.5	186.972	186	217.869	Tetrathionate reductase complex, subunit A (ttrA) {Salmonella typhimurium LT2 SGSC1412}	tigr|STM1383
STM1384	0.358617	0.0172719			0.217452	0.251024			-1.47949		-2.20123		110.033	306.827	58.8	67.1599	55.2	253.849	28	107.722	Tetrathionate reductase complex, subunit C (ttrC) {Salmonella typhimurium LT2 SGSC1412}	tigr|STM1384
STM1385	0.395918	0.0619884							-1.33673				93.5	236.16	53.4	54.4264	36.9333	230.543	51.2667	58.0464	Tetrathionate reductase complex, subunit B (ttrB) {Salmonella typhimurium LT2 SGSC1412}	tigr|STM1385
STM1386	1.29173	0.00292765	1.48871	0.0459195	0.3792	0.000721314	1.00931	0.888317	0.369304	0.57406	-1.39897	0.0133664	1825	1412.84	647.5	434.941	546.75	1441.85	597	591.494	Tetrathionate reductase complex: sensory transduction histidine kinase (ttrS) [2.7.1.40] {Salmonella typhimurium LT2 SGSC1412}	tigr|STM1386
STM1387	1.17185	0.551538	1.18445	0.30779	0.61465	0.0368928	1.02529	0.904632	0.228792	0.244212	-0.702162	0.0360343	1672	1426.8	746.667	630.393	848.667	1380.73	828	807.575	Tetrathionate reductase complex: response regulator (ttrR) {Salmonella typhimurium LT2 SGSC1412}	tigr|STM1387
STM1388	0.392943	0.00390434	0.763969	0.0293471	0.3658	0.00344199	0.612062	0.0171334	-1.34761	-0.388414	-1.45087	-0.708251	1623.33	4131.22	1716.67	2247.04	1763.33	4820.48	1633.33	2668.58	putative cytoplasmic protein (orf70) {Salmonella typhimurium LT2 SGSC1412}	tigr|STM1388
STM1389	1.98094	0.000762258	1.15817	0.126742	0.479544	0.00448999	1.34796	0.00214021	0.986185	0.211842	-1.06027	0.43078	15433.3	7790.91	2630	2270.83	4260	8883.44	3876.67	2875.95	putative inner membrane protein (orf319) {Salmonella typhimurium LT2 SGSC1412}	tigr|STM1389
STM1390	0.583184	0.000580168	1.11447	0.00541264	0.493774	9.66729e-05	1.07672	0.158157	-0.777977	0.156355	-1.01808	0.106646	1812	3107.08	1777.5	1594.93	1628	3297.05	1892	1757.18	putative regulatory proteins, merR family (orf242) {Salmonella typhimurium LT2 SGSC1412}	tigr|STM1390
STM1391	0.16256	0.0129886	0.595773	0.0709862	0.109315	0.0195457	0.666183	0.018466	-2.62096	-0.747166	-3.19344	-0.58601	894	5499.51	598	1003.74	668	6110.81	787.333	1181.86	Secretion system regulator: transcriptonal activator, homologous with (ssrB) {Salmonella typhimurium LT2 SGSC1412}	tigr|STM1391
STM1392	0.175871	0.0170884	0.65637	0.132457	0.228886	0.0126238	0.395094	0.00111109	-2.50741	-0.607418	-2.1273	-1.33973	202.333	1150.46	308.333	469.755	209.333	914.576	308.5	780.827	Secretion system regulator:Sensor component (ssrA) [2.7.1.40] {Salmonella typhimurium LT2 SGSC1412}	tigr|STM1392
STM1393	0.55051	0.271809			0.217515	0.191682	0.441347	no replicates	-0.861159		-2.20081	-1.18001	226.667	411.739	63.8	109.812	165	758.567	155	351.197	Secretion system apparatus (ssaB) {Salmonella typhimurium LT2 SGSC1412}	tigr|STM1393
STM1394	0.39904	0.0393299			0.171487	0.0316729			-1.3254		-2.54382		174.5	437.3	50.0333	108.432	89.7333	523.265	64.8	136.98	Secretion system apparatus (ssaC) {Salmonella typhimurium LT2 SGSC1412}	tigr|STM1394
STM1395	0.225518	0.0259356	0.723516	0.220817	0.150985	0.0167865	0.566782	0.0908416	-2.14869	-0.466904	-2.72752	-0.819134	484.667	2149.13	303.333	419.249	249.667	1653.58	303	534.597	Secretion system apparatus (ssaD) {Salmonella typhimurium LT2 SGSC1412}	tigr|STM1395
STM1396	0.514985	0.00358132	0.783293	0.158098	0.170612	0.0103759	0.635531	0.0588024	-0.957397	-0.352377	-2.55121	-0.653966	1273.33	2472.56	359.667	459.173	443.667	2600.44	350	550.721	Secretion system effector (ssaE) {Salmonella typhimurium LT2 SGSC1412}	tigr|STM1396
STM1397	0.382156	0.244357	0.533772	0.32162	0.0485825	0.0463776	0.712805	0.186009	-1.38777	-0.905704	-4.36342	-0.48842	1705	4461.53	260	487.099	254.333	5235.08	444.5	623.592	Secretion system effector (sseA) {Salmonella typhimurium LT2 SGSC1412}	tigr|STM1397
STM1398	0.362856	0.00618018	0.586813	0.117675	0.0563764	0.0358415	0.60273	0.0435513	-1.46253	-0.769027	-4.14876	-0.730415	2710	7468.52	439	748.109	482.667	8561.5	521.667	865.506	Secretion system effector (sseB) {Salmonella typhimurium LT2 SGSC1412}	tigr|STM1398
STM1399	0.56179	0.00423553	0.529719	0.00236161	0.0873435	0.0252771	0.665219	0.0348394	-0.831898	-0.916701	-3.51716	-0.588098	1920	3417.65	247.667	467.543	339.667	3888.86	338.333	508.604	Secretion system chaparone (sscA) {Salmonella typhimurium LT2 SGSC1412}	tigr|STM1399
STM1400	0.681756	0.329504	1.25735	0.717991	0.260848	0.0280347	1.08644	0.858442	-0.552673	0.330383	-1.93872	0.119608	1034.5	1517.41	413	328.469	338.4	1297.31	436.333	401.618	Secretion system effector (sseC) {Salmonella typhimurium LT2 SGSC1412}	tigr|STM1400
STM1401	0.495824	0.0160977	1.60622	0.246337	0.221461	0.0153103	1.43932	0.237518	-1.0121	0.683673	-2.17487	0.525391	995	2006.76	516.333	321.458	473.333	2137.32	519	360.586	Secretion system effector (sseD) {Salmonella typhimurium LT2 SGSC1412}	tigr|STM1401
STM1402	0.424328	0.00140226	0.87832	0.136165	0.295174	0.00131276	1.3781	0.00563131	-1.23675	-0.187181	-1.76036	0.462677	705.25	1662.04	216.5	246.493	421.75	1428.82	350.25	254.155	Secretion system effector (sseE) {Salmonella typhimurium LT2 SGSC1412}	tigr|STM1402
STM1403	0.398774	0.000763571	1.56979	0.003285	0.476099	0.000600908	1.89221	0.00372084	-1.32636	0.65057	-1.07067	0.920074	604.75	1516.52	529.25	337.147	708	1487.08	742	392.134	Secretion system chaparone (sscB) {Salmonella typhimurium LT2 SGSC1412}	tigr|STM1403
STM1404	0.282945	0.0215054	0.594956	0.0449483	0.350142	0.0330085	0.705375	0.0141836	-1.82141	-0.749144	-1.51399	-0.503538	319.667	1129.79	247.667	416.277	421	1202.37	309	438.065	Secretion system effector (sseF) {Salmonella typhimurium LT2 SGSC1412}	tigr|STM1404
STM1405	0.28485	0.0261314	0.851491	0.629349	0.569742	0.0265351	0.732729	0.444779	-1.81173	-0.231937	-0.811619	-0.448649	176.25	618.747	332.667	390.687	338	593.251	380.667	519.519	Secretion system effector (sseG) {Salmonella typhimurium LT2 SGSC1412}	tigr|STM1405
STM1406	0.421987	0.0229857			0.0605761	0.0392115	1.20168	0.331022	-1.24473		-4.04511	0.265055	977	2315.24	70.5333	121.853	147.267	2431.1	208	173.091	Secretion system apparatus (ssaG) {Salmonella typhimurium LT2 SGSC1412}	tigr|STM1406
STM1407	0.376192	0.00456244	0.355005	0.0423436	0.0442367	0.103288	0.550449	0.0206959	-1.41046	-1.49409	-4.49861	-0.861319	2003.33	5325.29	188	529.57	278.5	6295.68	299.667	544.404	Secretion system apparatus (ssaH) {Salmonella typhimurium LT2 SGSC1412}	tigr|STM1407
STM1408	0.478592	0.00388004			0.0429386	0.0437286	0.538946	no replicates	-1.06313		-4.54158	-0.891788	1500	3134.2	106.933	239.317	132.667	3089.68	148	274.61	Secretion system apparatus (ssaI) {Salmonella typhimurium LT2 SGSC1412}	tigr|STM1408
STM1409	0.806196	0.0494405	0.53035	0.0116332	0.0793422	0.0101643	0.448205	0.00835125	-0.310798	-0.914982	-3.65577	-1.15777	3105	3851.42	263.667	497.156	320.25	4036.32	302	673.799	Secretion system apparatus: homology with the yscJ/mxiJ/prgK (ssaJ) {Salmonella typhimurium LT2 SGSC1412}	tigr|STM1409
STM1410	0.392269	0.0148622	0.683343	no replicates	0.149353	0.0235616	0.695354	0.113636	-1.35008	-0.549318	-2.7432	-0.52418	529.333	1349.41	214	313.166	146.333	979.782	205.5	295.533	putative cytoplasmic protein {Salmonella typhimurium LT2 SGSC1412}	tigr|STM1410
STM1411	0.290614	0.00318156	0.480231	0.0495925	0.0874559	0.0117709	0.422089	0.0136364	-1.78282	-1.0582	-3.5153	-1.24438	859	2955.81	231.333	481.713	231.5	2647.05	227.75	539.578	Secretion system apparatus (ssaK) {Salmonella typhimurium LT2 SGSC1412}	tigr|STM1411
STM1412	0.290938	0.00665267	0.727417	0.0616513	0.286513	0.00662428	0.71014	0.147525	-1.78122	-0.459146	-1.80333	-0.493825	677.333	2328.1	570	783.595	632	2205.83	661.333	931.272	Secretion system apparatus (ssaL) {Salmonella typhimurium LT2 SGSC1412}	tigr|STM1412
STM1413	0.176583	0.0032145	0.575213	0.0425975	0.234149	0.00355886	0.666977	0.0732952	-2.50158	-0.797832	-2.0945	-0.584291	431.5	2443.61	374.5	651.063	560.5	2393.78	522.75	783.76	Secretion system apparatus (ssaM) {Salmonella typhimurium LT2 SGSC1412}	tigr|STM1413
STM1414	0.335771	0.00624803	0.716014	0.123926	0.395866	0.00515403	0.761693	0.135381	-1.57445	-0.481941	-1.33691	-0.392718	326.333	971.891	240.333	335.655	329.333	831.93	258.333	339.157	Secretion system apparatus: homology with the LcrD (ssaV) {Salmonella typhimurium LT2 SGSC1412}	tigr|STM1414
STM1415	0.391008	0.00166774	1.47779	0.00629939	0.462868	0.000992251	1.16986	0.078764	-1.35473	0.563443	-1.11133	0.226338	542.75	1388.08	452.25	306.031	555.75	1200.67	497	424.837	Secretion system apparatus: homology with the YscN (ssaN) [2.7.1.40] {Salmonella typhimurium LT2 SGSC1412}	tigr|STM1415
STM1416	0.167007	0.0121599			0.196765	0.00992422	0.739602	0.36399	-2.58202		-2.34546	-0.43518	314.333	1882.16	179	271.887	291.667	1482.31	241.667	326.752	Secretion system apparatus (ssaO) {Salmonella typhimurium LT2 SGSC1412}	tigr|STM1416
STM1417	0.39786	0.023805	1.0409	0.882169	0.516044	0.044708	0.910569	0.678485	-1.32967	0.0578248	-0.954433	-0.13516	365.333	918.246	386	370.835	437.667	848.119	436.667	479.554	Secretion system apparatus (ssaP) {Salmonella typhimurium LT2 SGSC1412}	tigr|STM1417
STM1418	0.397902	0.00171842	1.06584	0.697467	0.393344	0.00171122	0.842317	0.252413	-1.32952	0.0919932	-1.34613	-0.247565	589	1480.27	564.75	529.863	597.5	1519.02	617.5	733.097	Secretion system apparatus (ssaQ) {Salmonella typhimurium LT2 SGSC1412}	tigr|STM1418
STM1419	0.294298	0.00731931	0.685739	0.207464	0.200605	0.0158834	0.568704	0.124186	-1.76465	-0.544269	-2.31757	-0.814251	568.667	1932.28	294.333	429.221	314.333	1566.92	309	543.341	Secretion system apparatus: homology with YscR of (ssaR) {Salmonella typhimurium LT2 SGSC1412}	tigr|STM1419
STM1420	0.730078	0.00830759	0.841206	0.141669	0.3764	0.00475613	0.798668	0.0232443	-0.453878	-0.24947	-1.40966	-0.324332	978	1339.58	368	437.467	444.333	1180.48	404	505.842	Secretion system apparatus: homology with YscS of (ssaS) {Salmonella typhimurium LT2 SGSC1412}	tigr|STM1420
STM1421	0.492011	0.0164203	0.88442	0.298515	0.361713	0.0107343	0.988067	0.950609	-1.02324	-0.177197	-1.46708	-0.0173192	379.333	770.985	238.333	269.48	220.333	609.139	318.667	322.515	Secretion system apparatus: homology with YscT of (ssaT) {Salmonella typhimurium LT2 SGSC1412}	tigr|STM1421
STM1422	0.449285	0.0326704	0.736708	no replicates	0.368946	0.0203332	0.728276	0.58396	-1.1543	-0.440836	-1.43852	-0.457443	385.333	857.659	263	356.994	218.333	591.775	235.5	323.366	Secretion system apparatus: homology with YscU of (ssaU) {Salmonella typhimurium LT2 SGSC1412}	tigr|STM1422
STM1425	0.171303	0.0179695	0.283967	0.0226912	0.215814	0.0113264	0.294685	0.0190571	-2.54538	-1.81621	-2.21214	-1.76276	812.667	4744.04	772.667	2720.98	1047.33	4852.95	991.333	3364.05	putative MATE family transport protein (ydhE) {Salmonella typhimurium LT2 SGSC1412}	tigr|STM1425
STM1426	0.446835	0.000917553	0.676482	0.000338056	0.574421	0.00112827	0.558716	2.93962e-05	-1.16219	-0.563877	-0.799819	-0.839812	3407.5	7625.86	3545	5240.35	4015	6989.65	3902.5	6984.76	riboflavin synthase, alpha chain (ribE) [2.5.1.9] {Salmonella typhimurium LT2 SGSC1412}	tigr|STM1426
STM1427	1.11368	0.116194	0.543219	0.0172046	1.3863	0.084756	0.866616	0.38141	0.155332	-0.880393	0.471234	-0.206535	4583.33	4115.49	3157.5	5812.57	6137.5	4427.27	6215	7171.57	cyclopropane fatty acyl phospholipid synthase (cfa) [2.1.1.79] {Salmonella typhimurium LT2 SGSC1412}	tigr|STM1427
STM1428	0.959253	0.814454	0.338691	0.0450098	0.574123	0.0287	0.616975	0.042599	-0.0600168	-1.56196	-0.800567	-0.696716	3985	4154.27	808.667	2387.62	3265	5686.93	1596.67	2587.89	putative MFS family transport protein (ydhC) {Salmonella typhimurium LT2 SGSC1412}	tigr|STM1428
STM1429	0.279652	0.0242658	0.417345	0.0290959	0.198488	0.00880969	0.707683	0.00552299	-1.83829	-1.26069	-2.33288	-0.498824	564	2016.79	250.667	600.622	401.333	2021.95	476	672.617	putative transcriptional regulator, LysR family (ydhB) {Salmonella typhimurium LT2 SGSC1412}	tigr|STM1429
STM1430	0.089871	0.0347379	0.83558	0.00894948	0.295432	0.00664254	0.543001	0.00221083	-3.476	-0.259149	-1.7591	-0.880972	1790	19917.4	8403.33	10056.9	5530	18718.3	6436.67	11853.9	transcriptional repressor for pur regulon, glyA, glnB (purR) {Salmonella typhimurium LT2 SGSC1412}	tigr|STM1430
STM1431	1.14643	0.0994644	1.03452	0.15521	0.791949	0.0238925	0.805109	0.422093	0.197153	0.0489594	-0.336521	-0.312745	12533.3	10932.5	8366.67	8087.5	9636.67	12168.3	6723.33	8350.84	superoxide dismutase, iron (sodB) [1.15.1.1] {Salmonella typhimurium LT2 SGSC1412}	tigr|STM1431
STM1432	1.43953	0.00161362	1.42755	0.0566346	1.37556	0.00276225	1.31537	0.0797005	0.5256	0.51354	0.460022	0.395468	1460	1014.22	1556.67	1090.45	1520	1105	1660	1262	putative cell wall-associated hydrolase (ydhO) {Salmonella typhimurium LT2 SGSC1412}	tigr|STM1432
STM1433	0.642501	0.00561772	0.511922	0.00204925	0.728735	0.0104774	0.72746	0.0133911	-0.638229	-0.966003	-0.456533	-0.459059	2375	3696.49	1472.5	2876.41	2952.5	4051.54	2610	3587.82	putative glutaredoxin protein (ydhD) {Salmonella typhimurium LT2 SGSC1412}	tigr|STM1433
STM1434	0.341472	0.000605949	0.69338	0.00628523	0.965303	0.378758	0.700572	0.00057825	-1.55016	-0.528282	-0.0509462	-0.513394	779	2281.3	1940	2797.89	2590	2683.1	2472.5	3529.26	RNase T, degrades tRNA, has exonuclease and (rnt) [3.1.13.-] {Salmonella typhimurium LT2 SGSC1412}	tigr|STM1434
STM1435	0.836973	0.0671742	0.823218	0.0275617	0.425846	0.00153729	0.929841	0.335352	-0.256747	-0.280653	-1.23159	-0.104944	9795	11702.9	4695	5703.23	5580	13103.3	6160	6624.79	glyoxalase I, nickel isomerase (gloA) [4.4.1.5] {Salmonella typhimurium LT2 SGSC1412}	tigr|STM1435
STM1436	1.50516	0.27862	0.849366	0.610099	0.762181	0.492076	1.24683	0.575679	0.589912	-0.235541	-0.391794	0.318266	2283.33	1517.01	881.333	1037.64	1467.67	1925.61	1600	1283.25	N-ethylmaleimide reductase (nemA) [1.-.-.-] {Salmonella typhimurium LT2 SGSC1412}	tigr|STM1436
STM1437	0.321249	0.0344343	0.515541	0.173063	0.368723	0.0517877	0.71036	0.358432	-1.63823	-0.95584	-1.43939	-0.493378	2306.67	7180.3	1596	3095.78	2490	6753.04	2676.67	3768.04	putative transcriptional repressor (TetR/AcrR family) (ydhM) {Salmonella typhimurium LT2 SGSC1412}	tigr|STM1437
STM1438	1.01546	0.837489	0.634902	0.00538198	0.380652	0.00719218	0.753649	0.121578	0.0221307	-0.655393	-1.39346	-0.408035	913.667	899.758	184.333	290.333	239.333	628.746	226.667	300.759	putative oxidoreductase (ydhL) {Salmonella typhimurium LT2 SGSC1412}	tigr|STM1438
STM1439	1.68845	0.204036	0.839493	0.669587	0.620246	0.102397	0.838127	0.484909	0.7557	-0.25241	-0.689088	-0.25476	2090	1237.82	742.5	884.462	740	1193.08	802	956.896	putative aldo/keto reductase (ydhF) {Salmonella typhimurium LT2 SGSC1412}	tigr|STM1439
[truncated: 3,030 more rows]

## Sheet: All_Repeated_genes
ID	Common	Description	Ratio_pTrc(-LacI)(cy5) vs. WT (cy3)	Ratio_pTrc(-LacI)(cy3) vs. WT(cy5)	Ratio_pTrc99A(cy5) vs. WT(cy3)	Ratio_pTrc99A(cy3) vs. WT(cy5)	Fold_pTrc(-LacI) (cy5) vs. WT (cy3)	Fold_pTrc(-LacI) (cy3) vs. WT (cy5)	Fold_pTrc99A(cy5) vs. WT (cy3)	Fold_pTrc99A(cy3) vs. WT (cy5)	Intensity_pTrc(-LacI) (cy5)	Intensity_WT (cy3)	Intensity_pTrc(-LacI)(cy3)	Intensity_WT(cy5)	Intensity_pTrc99A (cy5)	Intensity_WT (cy3)	Intensity_pTrc99A (cy3)	Intensity_WT (cy5)	Common	Description	accessions	Sequence
[truncated: 15,208 more rows]
